# Supplementary material for: Misfolded proteins bind and activate death receptor 5 to trigger apoptosis during unresolved endoplasmic reticulum stress
Source: eLife. 2020 Jan 6;9:e52291. doi: 10.7554/eLife.52291 (PMC7041945; doi:10.7554/eLife.52291)
Supplement: Figure 1—source data 1. — This zip archive contains the measured luminescent units for caspase glo 8 activity shown in Figure 1G (IP beads) and Figure 1—figure supplement 3C (input lysates). Coomassie gels used to normalize lysate concentration are included as. tif files. [file elife-52291-fig1-data1.zip]

Archive with 17 entries (12 files):
- Figure 1 - Source Data 1/
- Figure 1 - Source Data 1/Source Data Fig 1G C8 glo MPZ-GFP IP.xlsx
- __MACOSX/
- __MACOSX/Figure 1 - Source Data 1/
- __MACOSX/Figure 1 - Source Data 1/._Source Data Fig 1G C8 glo MPZ-GFP IP.xlsx
- Figure 1 - Source Data 1/Source Data 1S3 inputs/
- Figure 1 - Source Data 1/Source Data 1S3 inputs/Source Data Fig 1S3 - Coomassie Quant Rep 3.tif
- __MACOSX/Figure 1 - Source Data 1/Source Data 1S3 inputs/
- __MACOSX/Figure 1 - Source Data 1/Source Data 1S3 inputs/._Source Data Fig 1S3 - Coomassie Quant Rep 3.tif
- Figure 1 - Source Data 1/Source Data 1S3 inputs/Source Data Fig 1S3 - Coomassie Quant Rep 1 and 2.tif
- __MACOSX/Figure 1 - Source Data 1/Source Data 1S3 inputs/._Source Data Fig 1S3 - Coomassie Quant Rep 1 and 2.tif
- Figure 1 - Source Data 1/Source Data 1S3 inputs/Source Data Fig 1S3 C8 glo inputs.xlsx
- __MACOSX/Figure 1 - Source Data 1/Source Data 1S3 inputs/._Source Data Fig 1S3 C8 glo inputs.xlsx
- __MACOSX/Figure 1 - Source Data 1/._Source Data 1S3 inputs
- Figure 1 - Source Data 1/.DS_Store
- __MACOSX/Figure 1 - Source Data 1/._.DS_Store
- __MACOSX/._Figure 1 - Source Data 1
