# Supplementary material for: Misfolded proteins bind and activate death receptor 5 to trigger apoptosis during unresolved endoplasmic reticulum stress
Source: eLife. 2020 Jan 6;9:e52291. doi: 10.7554/eLife.52291 (PMC7041945; doi:10.7554/eLife.52291)
Supplement: Figure 1—source data 2. — This zip archive contains images of the Western blots and measurements used to quantify the amount of DR5 in the IP samples relative to the input lysate. [file elife-52291-fig1-data2.zip]

Archive with 70 entries (55 files):
- Figure 1 - Source Data 2/
- Figure 1 - Source Data 2/Westerns for INS and RHO IP/
- Figure 1 - Source Data 2/Westerns for INS and RHO IP/Rep 2/
- Figure 1 - Source Data 2/Westerns for INS and RHO IP/Rep 2/2018-04-17 GFPTrapIP HCT INS RHO anti-GFP_Exposure_30.0sec-1.tif
- __MACOSX/
- __MACOSX/Figure 1 - Source Data 2/
- __MACOSX/Figure 1 - Source Data 2/Westerns for INS and RHO IP/
- __MACOSX/Figure 1 - Source Data 2/Westerns for INS and RHO IP/Rep 2/
- __MACOSX/Figure 1 - Source Data 2/Westerns for INS and RHO IP/Rep 2/._2018-04-17 GFPTrapIP HCT INS RHO anti-GFP_Exposure_30.0sec-1.tif
- Figure 1 - Source Data 2/Westerns for INS and RHO IP/Rep 2/2018-04-13 anti-DR5 INS1 RHO traffo GFP IP-longexp.tif
- __MACOSX/Figure 1 - Source Data 2/Westerns for INS and RHO IP/Rep 2/._2018-04-13 anti-DR5 INS1 RHO traffo GFP IP-longexp.tif
- __MACOSX/Figure 1 - Source Data 2/Westerns for INS and RHO IP/._Rep 2
- Figure 1 - Source Data 2/Westerns for INS and RHO IP/.DS_Store
- __MACOSX/Figure 1 - Source Data 2/Westerns for INS and RHO IP/._.DS_Store
- Figure 1 - Source Data 2/Westerns for INS and RHO IP/Rep 1/
- Figure 1 - Source Data 2/Westerns for INS and RHO IP/Rep 1/2018-09-28 anti-GFP GFPTrap IP HCT116 INS RHO_Exposure_20.0sec-short.tif
- __MACOSX/Figure 1 - Source Data 2/Westerns for INS and RHO IP/Rep 1/
- __MACOSX/Figure 1 - Source Data 2/Westerns for INS and RHO IP/Rep 1/._2018-09-28 anti-GFP GFPTrap IP HCT116 INS RHO_Exposure_20.0sec-short.tif
- Figure 1 - Source Data 2/Westerns for INS and RHO IP/Rep 1/2018-09-28 anti-GFP GFPTrap IP HCT116 INS RHO_Exposure_160.0sec-long.tif
- __MACOSX/Figure 1 - Source Data 2/Westerns for INS and RHO IP/Rep 1/._2018-09-28 anti-GFP GFPTrap IP HCT116 INS RHO_Exposure_160.0sec-long.tif
- Figure 1 - Source Data 2/Westerns for INS and RHO IP/Rep 1/2018-09-24 anti-DR5 HCT116 INS RHO GFP IP inputs_Exposure_60.0sec.tif
- __MACOSX/Figure 1 - Source Data 2/Westerns for INS and RHO IP/Rep 1/._2018-09-24 anti-DR5 HCT116 INS RHO GFP IP inputs_Exposure_60.0sec.tif
- Figure 1 - Source Data 2/Westerns for INS and RHO IP/Rep 1/2018-09-24 anti-DR5 INS1 RHO traffo GFP IP-film.tif
- __MACOSX/Figure 1 - Source Data 2/Westerns for INS and RHO IP/Rep 1/._2018-09-24 anti-DR5 INS1 RHO traffo GFP IP-film.tif
- __MACOSX/Figure 1 - Source Data 2/Westerns for INS and RHO IP/._Rep 1
- __MACOSX/Figure 1 - Source Data 2/._Westerns for INS and RHO IP
- Figure 1 - Source Data 2/.DS_Store
- __MACOSX/Figure 1 - Source Data 2/._.DS_Store
- Figure 1 - Source Data 2/Source Data Fig 1S5C Quantification of GFP MPZ INS RHO IP.xlsx
- __MACOSX/Figure 1 - Source Data 2/._Source Data Fig 1S5C Quantification of GFP MPZ INS RHO IP.xlsx
- Figure 1 - Source Data 2/Westerns for MPZ IP/
- Figure 1 - Source Data 2/Westerns for MPZ IP/Rep 2 and 3/
- Figure 1 - Source Data 2/Westerns for MPZ IP/Rep 2 and 3/Legend - Rep 2 and 3.png
- __MACOSX/Figure 1 - Source Data 2/Westerns for MPZ IP/
- __MACOSX/Figure 1 - Source Data 2/Westerns for MPZ IP/Rep 2 and 3/
- __MACOSX/Figure 1 - Source Data 2/Westerns for MPZ IP/Rep 2 and 3/._Legend - Rep 2 and 3.png
- Figure 1 - Source Data 2/Westerns for MPZ IP/Rep 2 and 3/2019-12-14 antiGAPDH-red antiGFP-green HCT116 MPZ vs GFP IP-2.tif
- __MACOSX/Figure 1 - Source Data 2/Westerns for MPZ IP/Rep 2 and 3/._2019-12-14 antiGAPDH-red antiGFP-green HCT116 MPZ vs GFP IP-2.tif
- Figure 1 - Source Data 2/Westerns for MPZ IP/Rep 2 and 3/2019-12-12 antiGFP HCT116 MPZ vs GFP IP.tif
- __MACOSX/Figure 1 - Source Data 2/Westerns for MPZ IP/Rep 2 and 3/._2019-12-12 antiGFP HCT116 MPZ vs GFP IP.tif
- Figure 1 - Source Data 2/Westerns for MPZ IP/Rep 2 and 3/Source Data Fig 1S5C - DR5 input levels.xlsx
- __MACOSX/Figure 1 - Source Data 2/Westerns for MPZ IP/Rep 2 and 3/._Source Data Fig 1S5C - DR5 input levels.xlsx
- Figure 1 - Source Data 2/Westerns for MPZ IP/Rep 2 and 3/2019-12-12 HCT116 MPZ-GFP IP antiDR5 Exposure_3000.0sec.tif
- __MACOSX/Figure 1 - Source Data 2/Westerns for MPZ IP/Rep 2 and 3/._2019-12-12 HCT116 MPZ-GFP IP antiDR5 Exposure_3000.0sec.tif
- Figure 1 - Source Data 2/Westerns for MPZ IP/Rep 2 and 3/2019-12-12 ladder HCT116 MPZ-GFP IP antiDR5 Exposure_3000.0sec.tif
- __MACOSX/Figure 1 - Source Data 2/Westerns for MPZ IP/Rep 2 and 3/._2019-12-12 ladder HCT116 MPZ-GFP IP antiDR5 Exposure_3000.0sec.tif
- Figure 1 - Source Data 2/Westerns for MPZ IP/Rep 2 and 3/2019-12-14 antiGAPDH HCT116 MPZ vs GFP IP.tif
- __MACOSX/Figure 1 - Source Data 2/Westerns for MPZ IP/Rep 2 and 3/._2019-12-14 antiGAPDH HCT116 MPZ vs GFP IP.tif
- Figure 1 - Source Data 2/Westerns for MPZ IP/Rep 2 and 3/~$Quant.xlsx
- __MACOSX/Figure 1 - Source Data 2/Westerns for MPZ IP/Rep 2 and 3/._~$Quant.xlsx
- __MACOSX/Figure 1 - Source Data 2/Westerns for MPZ IP/._Rep 2 and 3
- Figure 1 - Source Data 2/Westerns for MPZ IP/.DS_Store
- __MACOSX/Figure 1 - Source Data 2/Westerns for MPZ IP/._.DS_Store
- Figure 1 - Source Data 2/Westerns for MPZ IP/Rep 1 - Figure 1G/
- Figure 1 - Source Data 2/Westerns for MPZ IP/Rep 1 - Figure 1G/2018-02-28 antiC8-MBL MPZ GFP IP HCT116_Exposure_180.0sec w ladder-1.tif
- __MACOSX/Figure 1 - Source Data 2/Westerns for MPZ IP/Rep 1 - Figure 1G/
- __MACOSX/Figure 1 - Source Data 2/Westerns for MPZ IP/Rep 1 - Figure 1G/._2018-02-28 antiC8-MBL MPZ GFP IP HCT116_Exposure_180.0sec w ladder-1.tif
- Figure 1 - Source Data 2/Westerns for MPZ IP/Rep 1 - Figure 1G/2018-03-04 antiGFP MPZ GFP IP HCT116_Exposure_10.0sec.jpg
- __MACOSX/Figure 1 - Source Data 2/Westerns for MPZ IP/Rep 1 - Figure 1G/._2018-03-04 antiGFP MPZ GFP IP HCT116_Exposure_10.0sec.jpg
- Figure 1 - Source Data 2/Westerns for MPZ IP/Rep 1 - Figure 1G/2018-03-02 antiFADD MPZ GFP IP HCT116_Exposure_600.0sec-1.jpg
- __MACOSX/Figure 1 - Source Data 2/Westerns for MPZ IP/Rep 1 - Figure 1G/._2018-03-02 antiFADD MPZ GFP IP HCT116_Exposure_600.0sec-1.jpg
- Figure 1 - Source Data 2/Westerns for MPZ IP/Rep 1 - Figure 1G/2018-02-27 anti-DR5 on GFP IP MPZ traffo.tiff
- __MACOSX/Figure 1 - Source Data 2/Westerns for MPZ IP/Rep 1 - Figure 1G/._2018-02-27 anti-DR5 on GFP IP MPZ traffo.tiff
- Figure 1 - Source Data 2/Westerns for MPZ IP/Rep 1 - Figure 1G/2018-03-04 antiGFP MPZ GFP IP HCT116_for input.jpg
- __MACOSX/Figure 1 - Source Data 2/Westerns for MPZ IP/Rep 1 - Figure 1G/._2018-03-04 antiGFP MPZ GFP IP HCT116_for input.jpg
- __MACOSX/Figure 1 - Source Data 2/Westerns for MPZ IP/._Rep 1 - Figure 1G
- __MACOSX/Figure 1 - Source Data 2/._Westerns for MPZ IP
- Figure 1 - Source Data 2/eLife_ReviewResponse.png
- __MACOSX/Figure 1 - Source Data 2/._eLife_ReviewResponse.png
- __MACOSX/._Figure 1 - Source Data 2
