# Supplementary material for: Misfolded proteins bind and activate death receptor 5 to trigger apoptosis during unresolved endoplasmic reticulum stress
Source: eLife. 2020 Jan 6;9:e52291. doi: 10.7554/eLife.52291 (PMC7041945; doi:10.7554/eLife.52291)
Supplement: Figure 1—source data 3. — This zip archive contains FCS files from n = 3 biological replicates of HCT116 transfected with the conditions outlined in Figure 1D. The excel file contains the quantification of annexin V staining exported frow FlowJo. [file elife-52291-fig1-data3.zip]

Archive with 41 entries (36 files):
- Figure 1 - Source Data 3/
- Figure 1 - Source Data 3/Figure 1 - Source Data 1 Annexin V for MPZ-GFP.xlsx
- __MACOSX/
- __MACOSX/Figure 1 - Source Data 3/
- __MACOSX/Figure 1 - Source Data 3/._Figure 1 - Source Data 1 Annexin V for MPZ-GFP.xlsx
- Figure 1 - Source Data 3/FCS Files/
- Figure 1 - Source Data 3/FCS Files/HCT116_empty_vector_Tg_Nt_rep-3.fcs
- __MACOSX/Figure 1 - Source Data 3/FCS Files/
- __MACOSX/Figure 1 - Source Data 3/FCS Files/._HCT116_empty_vector_Tg_Nt_rep-3.fcs
- Figure 1 - Source Data 3/FCS Files/HCT116_MPZ-GFP_Nt_rep-1.fcs
- __MACOSX/Figure 1 - Source Data 3/FCS Files/._HCT116_MPZ-GFP_Nt_rep-1.fcs
- Figure 1 - Source Data 3/FCS Files/HCT116_empty_vector_Tg_Nt_rep-2.fcs
- __MACOSX/Figure 1 - Source Data 3/FCS Files/._HCT116_empty_vector_Tg_Nt_rep-2.fcs
- Figure 1 - Source Data 3/FCS Files/HCT116_MPZ-GFP_Nt_rep-3.fcs
- __MACOSX/Figure 1 - Source Data 3/FCS Files/._HCT116_MPZ-GFP_Nt_rep-3.fcs
- Figure 1 - Source Data 3/FCS Files/HCT116_MPZ-GFP_Nt_rep-2.fcs
- __MACOSX/Figure 1 - Source Data 3/FCS Files/._HCT116_MPZ-GFP_Nt_rep-2.fcs
- Figure 1 - Source Data 3/FCS Files/HCT116_empty_vector_Tg_Nt_rep-1.fcs
- __MACOSX/Figure 1 - Source Data 3/FCS Files/._HCT116_empty_vector_Tg_Nt_rep-1.fcs
- Figure 1 - Source Data 3/FCS Files/HCT116_GFP_Nt_rep-1.fcs
- __MACOSX/Figure 1 - Source Data 3/FCS Files/._HCT116_GFP_Nt_rep-1.fcs
- Figure 1 - Source Data 3/FCS Files/HCT116_GFP_Nt_rep-3.fcs
- __MACOSX/Figure 1 - Source Data 3/FCS Files/._HCT116_GFP_Nt_rep-3.fcs
- Figure 1 - Source Data 3/FCS Files/HCT116_GFP_Nt_rep-2.fcs
- __MACOSX/Figure 1 - Source Data 3/FCS Files/._HCT116_GFP_Nt_rep-2.fcs
- Figure 1 - Source Data 3/FCS Files/HCT116_MPZ-GFP_DR5siRNA_rep-2.fcs
- __MACOSX/Figure 1 - Source Data 3/FCS Files/._HCT116_MPZ-GFP_DR5siRNA_rep-2.fcs
- Figure 1 - Source Data 3/FCS Files/HCT116_empty_vector_Nt_rep-1.fcs
- __MACOSX/Figure 1 - Source Data 3/FCS Files/._HCT116_empty_vector_Nt_rep-1.fcs
- Figure 1 - Source Data 3/FCS Files/HCT116_MPZ-GFP_DR5siRNA_rep-3.fcs
- __MACOSX/Figure 1 - Source Data 3/FCS Files/._HCT116_MPZ-GFP_DR5siRNA_rep-3.fcs
- Figure 1 - Source Data 3/FCS Files/HCT116_MPZ-GFP_DR5siRNA_rep-1.fcs
- __MACOSX/Figure 1 - Source Data 3/FCS Files/._HCT116_MPZ-GFP_DR5siRNA_rep-1.fcs
- Figure 1 - Source Data 3/FCS Files/HCT116_empty_vector_Nt_rep-3.fcs
- __MACOSX/Figure 1 - Source Data 3/FCS Files/._HCT116_empty_vector_Nt_rep-3.fcs
- Figure 1 - Source Data 3/FCS Files/HCT116_empty_vector_Nt_rep-2.fcs
- __MACOSX/Figure 1 - Source Data 3/FCS Files/._HCT116_empty_vector_Nt_rep-2.fcs
- __MACOSX/Figure 1 - Source Data 3/._FCS Files
- Figure 1 - Source Data 3/.DS_Store
- __MACOSX/Figure 1 - Source Data 3/._.DS_Store
- __MACOSX/._Figure 1 - Source Data 3
