# Supplementary material for: Misfolded proteins bind and activate death receptor 5 to trigger apoptosis during unresolved endoplasmic reticulum stress
Source: eLife. 2020 Jan 6;9:e52291. doi: 10.7554/eLife.52291 (PMC7041945; doi:10.7554/eLife.52291)
Supplement: Figure 1—source data 5. — This zip archive contains the measured luminescent units for caspase glo 8 activity shown in Figure 1—figure supplement 1E and the tif file of the Coomassie blue-stained gel used to normalize lysate concentrations. [file elife-52291-fig1-data5.zip]

Archive with 8 entries (5 files):
- Figure 1 - Source Data 5/
- Figure 1 - Source Data 5/Source Data Fig 1S1E - Coomassie MPZ time course.tif
- __MACOSX/
- __MACOSX/Figure 1 - Source Data 5/
- __MACOSX/Figure 1 - Source Data 5/._Source Data Fig 1S1E - Coomassie MPZ time course.tif
- Figure 1 - Source Data 5/Source Data Fig 1S1E - C8 glo MPZ time course.xlsx
- __MACOSX/Figure 1 - Source Data 5/._Source Data Fig 1S1E - C8 glo MPZ time course.xlsx
- __MACOSX/._Figure 1 - Source Data 5
