# Supplementary material for: Misfolded proteins bind and activate death receptor 5 to trigger apoptosis during unresolved endoplasmic reticulum stress
Source: eLife. 2020 Jan 6;9:e52291. doi: 10.7554/eLife.52291 (PMC7041945; doi:10.7554/eLife.52291)
Supplement: Figure 1—source data 6. — This zip archive contains the qPCR analysis from CHOP expression in Figure 1—figure supplement 2B, and brightfield images of Trypan Blue staining measured on the Countess II for n = 3 biological replicates, summarized in Figure 1—figure supplement 2D. [file elife-52291-fig1-data6.zip]

Archive with 131 entries (126 files):
- Figure 1 - Source Data 6/
- Figure 1 - Source Data 6/Source Data Fig 1S2D.xlsx
- __MACOSX/
- __MACOSX/Figure 1 - Source Data 6/
- __MACOSX/Figure 1 - Source Data 6/._Source Data Fig 1S2D.xlsx
- Figure 1 - Source Data 6/Source Data Fig 1S2B - qPCR CHOP.xlsx
- __MACOSX/Figure 1 - Source Data 6/._Source Data Fig 1S2B - qPCR CHOP.xlsx
- Figure 1 - Source Data 6/Source Data Fig 1S2D - Trypan Blue for CHOP expression/
- Figure 1 - Source Data 6/Source Data Fig 1S2D - Trypan Blue for CHOP expression/hct chop 500_BF.jpg
- __MACOSX/Figure 1 - Source Data 6/Source Data Fig 1S2D - Trypan Blue for CHOP expression/
- __MACOSX/Figure 1 - Source Data 6/Source Data Fig 1S2D - Trypan Blue for CHOP expression/._hct chop 500_BF.jpg
- Figure 1 - Source Data 6/Source Data Fig 1S2D - Trypan Blue for CHOP expression/20190523 hct mpz rep 3.jpg
- __MACOSX/Figure 1 - Source Data 6/Source Data Fig 1S2D - Trypan Blue for CHOP expression/._20190523 hct mpz rep 3.jpg
- Figure 1 - Source Data 6/Source Data Fig 1S2D - Trypan Blue for CHOP expression/20190523 hct mpz rep 2.jpg
- __MACOSX/Figure 1 - Source Data 6/Source Data Fig 1S2D - Trypan Blue for CHOP expression/._20190523 hct mpz rep 2.jpg
- Figure 1 - Source Data 6/Source Data Fig 1S2D - Trypan Blue for CHOP expression/hct chop 62.jpg
- __MACOSX/Figure 1 - Source Data 6/Source Data Fig 1S2D - Trypan Blue for CHOP expression/._hct chop 62.jpg
- Figure 1 - Source Data 6/Source Data Fig 1S2D - Trypan Blue for CHOP expression/20190523 hct chop 250 rep 3_BF.jpg
- __MACOSX/Figure 1 - Source Data 6/Source Data Fig 1S2D - Trypan Blue for CHOP expression/._20190523 hct chop 250 rep 3_BF.jpg
- Figure 1 - Source Data 6/Source Data Fig 1S2D - Trypan Blue for CHOP expression/20190523 hct chop 1000 rep 2_BF.jpg
- __MACOSX/Figure 1 - Source Data 6/Source Data Fig 1S2D - Trypan Blue for CHOP expression/._20190523 hct chop 1000 rep 2_BF.jpg
- Figure 1 - Source Data 6/Source Data Fig 1S2D - Trypan Blue for CHOP expression/hct chop 500.jpg
- __MACOSX/Figure 1 - Source Data 6/Source Data Fig 1S2D - Trypan Blue for CHOP expression/._hct chop 500.jpg
- Figure 1 - Source Data 6/Source Data Fig 1S2D - Trypan Blue for CHOP expression/20190523 hct chop 125 rep 2_BF.jpg
- __MACOSX/Figure 1 - Source Data 6/Source Data Fig 1S2D - Trypan Blue for CHOP expression/._20190523 hct chop 125 rep 2_BF.jpg
- Figure 1 - Source Data 6/Source Data Fig 1S2D - Trypan Blue for CHOP expression/20190523 hct mpz rep 2_BF.jpg
- __MACOSX/Figure 1 - Source Data 6/Source Data Fig 1S2D - Trypan Blue for CHOP expression/._20190523 hct mpz rep 2_BF.jpg
- Figure 1 - Source Data 6/Source Data Fig 1S2D - Trypan Blue for CHOP expression/20190523 hct chop 125 rep 2_R.pdf
- __MACOSX/Figure 1 - Source Data 6/Source Data Fig 1S2D - Trypan Blue for CHOP expression/._20190523 hct chop 125 rep 2_R.pdf
- Figure 1 - Source Data 6/Source Data Fig 1S2D - Trypan Blue for CHOP expression/20190523 hct chop 250 rep 2_R.pdf
- __MACOSX/Figure 1 - Source Data 6/Source Data Fig 1S2D - Trypan Blue for CHOP expression/._20190523 hct chop 250 rep 2_R.pdf
- Figure 1 - Source Data 6/Source Data Fig 1S2D - Trypan Blue for CHOP expression/20190523 hct chop 1000 rep 1.jpg
- __MACOSX/Figure 1 - Source Data 6/Source Data Fig 1S2D - Trypan Blue for CHOP expression/._20190523 hct chop 1000 rep 1.jpg
- Figure 1 - Source Data 6/Source Data Fig 1S2D - Trypan Blue for CHOP expression/20190523 hct empty rep 2.jpg
- __MACOSX/Figure 1 - Source Data 6/Source Data Fig 1S2D - Trypan Blue for CHOP expression/._20190523 hct empty rep 2.jpg
- Figure 1 - Source Data 6/Source Data Fig 1S2D - Trypan Blue for CHOP expression/20190523 hct chop 1000 rep 3.jpg
- __MACOSX/Figure 1 - Source Data 6/Source Data Fig 1S2D - Trypan Blue for CHOP expression/._20190523 hct chop 1000 rep 3.jpg
- Figure 1 - Source Data 6/Source Data Fig 1S2D - Trypan Blue for CHOP expression/20190523 hct mpz rep 2_R.pdf
- __MACOSX/Figure 1 - Source Data 6/Source Data Fig 1S2D - Trypan Blue for CHOP expression/._20190523 hct mpz rep 2_R.pdf
- Figure 1 - Source Data 6/Source Data Fig 1S2D - Trypan Blue for CHOP expression/hct chop 500_R.pdf
- __MACOSX/Figure 1 - Source Data 6/Source Data Fig 1S2D - Trypan Blue for CHOP expression/._hct chop 500_R.pdf
- Figure 1 - Source Data 6/Source Data Fig 1S2D - Trypan Blue for CHOP expression/20190523 hct chop 1000 rep 2.jpg
- __MACOSX/Figure 1 - Source Data 6/Source Data Fig 1S2D - Trypan Blue for CHOP expression/._20190523 hct chop 1000 rep 2.jpg
- Figure 1 - Source Data 6/Source Data Fig 1S2D - Trypan Blue for CHOP expression/20190523 hct empty rep 3.jpg
- __MACOSX/Figure 1 - Source Data 6/Source Data Fig 1S2D - Trypan Blue for CHOP expression/._20190523 hct empty rep 3.jpg
- Figure 1 - Source Data 6/Source Data Fig 1S2D - Trypan Blue for CHOP expression/hct mpz_R.pdf
- __MACOSX/Figure 1 - Source Data 6/Source Data Fig 1S2D - Trypan Blue for CHOP expression/._hct mpz_R.pdf
- Figure 1 - Source Data 6/Source Data Fig 1S2D - Trypan Blue for CHOP expression/hct chop 125_BF.jpg
- __MACOSX/Figure 1 - Source Data 6/Source Data Fig 1S2D - Trypan Blue for CHOP expression/._hct chop 125_BF.jpg
- Figure 1 - Source Data 6/Source Data Fig 1S2D - Trypan Blue for CHOP expression/hct empty_BF.jpg
- __MACOSX/Figure 1 - Source Data 6/Source Data Fig 1S2D - Trypan Blue for CHOP expression/._hct empty_BF.jpg
- Figure 1 - Source Data 6/Source Data Fig 1S2D - Trypan Blue for CHOP expression/hct chop 250_R.pdf
- __MACOSX/Figure 1 - Source Data 6/Source Data Fig 1S2D - Trypan Blue for CHOP expression/._hct chop 250_R.pdf
- Figure 1 - Source Data 6/Source Data Fig 1S2D - Trypan Blue for CHOP expression/20190523 hct mpz rep 3_R.pdf
- __MACOSX/Figure 1 - Source Data 6/Source Data Fig 1S2D - Trypan Blue for CHOP expression/._20190523 hct mpz rep 3_R.pdf
- Figure 1 - Source Data 6/Source Data Fig 1S2D - Trypan Blue for CHOP expression/hct empty_R.pdf
- __MACOSX/Figure 1 - Source Data 6/Source Data Fig 1S2D - Trypan Blue for CHOP expression/._hct empty_R.pdf
- Figure 1 - Source Data 6/Source Data Fig 1S2D - Trypan Blue for CHOP expression/20190523 hct chop 250 rep 3.jpg
- __MACOSX/Figure 1 - Source Data 6/Source Data Fig 1S2D - Trypan Blue for CHOP expression/._20190523 hct chop 250 rep 3.jpg
- Figure 1 - Source Data 6/Source Data Fig 1S2D - Trypan Blue for CHOP expression/hct empty.jpg
- __MACOSX/Figure 1 - Source Data 6/Source Data Fig 1S2D - Trypan Blue for CHOP expression/._hct empty.jpg
- Figure 1 - Source Data 6/Source Data Fig 1S2D - Trypan Blue for CHOP expression/20190523 hct chop 250 rep 2.jpg
- __MACOSX/Figure 1 - Source Data 6/Source Data Fig 1S2D - Trypan Blue for CHOP expression/._20190523 hct chop 250 rep 2.jpg
- Figure 1 - Source Data 6/Source Data Fig 1S2D - Trypan Blue for CHOP expression/20190523 hct chop 250 rep 3_R.pdf
- __MACOSX/Figure 1 - Source Data 6/Source Data Fig 1S2D - Trypan Blue for CHOP expression/._20190523 hct chop 250 rep 3_R.pdf
- Figure 1 - Source Data 6/Source Data Fig 1S2D - Trypan Blue for CHOP expression/20190523 hct chop 125 rep 3_R.pdf
- __MACOSX/Figure 1 - Source Data 6/Source Data Fig 1S2D - Trypan Blue for CHOP expression/._20190523 hct chop 125 rep 3_R.pdf
- Figure 1 - Source Data 6/Source Data Fig 1S2D - Trypan Blue for CHOP expression/20190523 hct empty rep 3_BF.jpg
- __MACOSX/Figure 1 - Source Data 6/Source Data Fig 1S2D - Trypan Blue for CHOP expression/._20190523 hct empty rep 3_BF.jpg
- Figure 1 - Source Data 6/Source Data Fig 1S2D - Trypan Blue for CHOP expression/20190523 hct chop 500 rep 2_BF.jpg
- __MACOSX/Figure 1 - Source Data 6/Source Data Fig 1S2D - Trypan Blue for CHOP expression/._20190523 hct chop 500 rep 2_BF.jpg
- Figure 1 - Source Data 6/Source Data Fig 1S2D - Trypan Blue for CHOP expression/20190523 hct mpz rep 3_BF.jpg
- __MACOSX/Figure 1 - Source Data 6/Source Data Fig 1S2D - Trypan Blue for CHOP expression/._20190523 hct mpz rep 3_BF.jpg
- Figure 1 - Source Data 6/Source Data Fig 1S2D - Trypan Blue for CHOP expression/20190523 hct chop 125 rep 3.jpg
- __MACOSX/Figure 1 - Source Data 6/Source Data Fig 1S2D - Trypan Blue for CHOP expression/._20190523 hct chop 125 rep 3.jpg
- Figure 1 - Source Data 6/Source Data Fig 1S2D - Trypan Blue for CHOP expression/20190523 hct chop empty rep 3.jpg
- __MACOSX/Figure 1 - Source Data 6/Source Data Fig 1S2D - Trypan Blue for CHOP expression/._20190523 hct chop empty rep 3.jpg
- Figure 1 - Source Data 6/Source Data Fig 1S2D - Trypan Blue for CHOP expression/20190523 hct chop 125 rep 3_BF.jpg
- __MACOSX/Figure 1 - Source Data 6/Source Data Fig 1S2D - Trypan Blue for CHOP expression/._20190523 hct chop 125 rep 3_BF.jpg
- Figure 1 - Source Data 6/Source Data Fig 1S2D - Trypan Blue for CHOP expression/hct mpz.jpg
- __MACOSX/Figure 1 - Source Data 6/Source Data Fig 1S2D - Trypan Blue for CHOP expression/._hct mpz.jpg
- Figure 1 - Source Data 6/Source Data Fig 1S2D - Trypan Blue for CHOP expression/20190523 hct chop 250 rep 2_BF.jpg
- __MACOSX/Figure 1 - Source Data 6/Source Data Fig 1S2D - Trypan Blue for CHOP expression/._20190523 hct chop 250 rep 2_BF.jpg
- Figure 1 - Source Data 6/Source Data Fig 1S2D - Trypan Blue for CHOP expression/20190523 hct chop 1000 rep 3_R.pdf
- __MACOSX/Figure 1 - Source Data 6/Source Data Fig 1S2D - Trypan Blue for CHOP expression/._20190523 hct chop 1000 rep 3_R.pdf
- Figure 1 - Source Data 6/Source Data Fig 1S2D - Trypan Blue for CHOP expression/20190523 hct chop 125 rep 2.jpg
- __MACOSX/Figure 1 - Source Data 6/Source Data Fig 1S2D - Trypan Blue for CHOP expression/._20190523 hct chop 125 rep 2.jpg
- Figure 1 - Source Data 6/Source Data Fig 1S2D - Trypan Blue for CHOP expression/20190523 hct chop 1000 rep 3_BF.jpg
- __MACOSX/Figure 1 - Source Data 6/Source Data Fig 1S2D - Trypan Blue for CHOP expression/._20190523 hct chop 1000 rep 3_BF.jpg
- Figure 1 - Source Data 6/Source Data Fig 1S2D - Trypan Blue for CHOP expression/20190523 hct chop 1000 rep 1_R.pdf
- __MACOSX/Figure 1 - Source Data 6/Source Data Fig 1S2D - Trypan Blue for CHOP expression/._20190523 hct chop 1000 rep 1_R.pdf
- Figure 1 - Source Data 6/Source Data Fig 1S2D - Trypan Blue for CHOP expression/hct chop 250_BF.jpg
- __MACOSX/Figure 1 - Source Data 6/Source Data Fig 1S2D - Trypan Blue for CHOP expression/._hct chop 250_BF.jpg
- Figure 1 - Source Data 6/Source Data Fig 1S2D - Trypan Blue for CHOP expression/hct chop 62_BF.jpg
- __MACOSX/Figure 1 - Source Data 6/Source Data Fig 1S2D - Trypan Blue for CHOP expression/._hct chop 62_BF.jpg
- Figure 1 - Source Data 6/Source Data Fig 1S2D - Trypan Blue for CHOP expression/20190523 hct chop 500 rep 3.jpg
- __MACOSX/Figure 1 - Source Data 6/Source Data Fig 1S2D - Trypan Blue for CHOP expression/._20190523 hct chop 500 rep 3.jpg
- Figure 1 - Source Data 6/Source Data Fig 1S2D - Trypan Blue for CHOP expression/20190523 hct empty rep 2_R.pdf
- __MACOSX/Figure 1 - Source Data 6/Source Data Fig 1S2D - Trypan Blue for CHOP expression/._20190523 hct empty rep 2_R.pdf
- Figure 1 - Source Data 6/Source Data Fig 1S2D - Trypan Blue for CHOP expression/hct chop 125_R.pdf
- __MACOSX/Figure 1 - Source Data 6/Source Data Fig 1S2D - Trypan Blue for CHOP expression/._hct chop 125_R.pdf
- Figure 1 - Source Data 6/Source Data Fig 1S2D - Trypan Blue for CHOP expression/20190523 hct chop 500 rep 3_R.pdf
- __MACOSX/Figure 1 - Source Data 6/Source Data Fig 1S2D - Trypan Blue for CHOP expression/._20190523 hct chop 500 rep 3_R.pdf
- Figure 1 - Source Data 6/Source Data Fig 1S2D - Trypan Blue for CHOP expression/20190523 hct chop 500 rep 2.jpg
- __MACOSX/Figure 1 - Source Data 6/Source Data Fig 1S2D - Trypan Blue for CHOP expression/._20190523 hct chop 500 rep 2.jpg
- Figure 1 - Source Data 6/Source Data Fig 1S2D - Trypan Blue for CHOP expression/20190523 hct chop empty rep 3_R.pdf
- __MACOSX/Figure 1 - Source Data 6/Source Data Fig 1S2D - Trypan Blue for CHOP expression/._20190523 hct chop empty rep 3_R.pdf
- Figure 1 - Source Data 6/Source Data Fig 1S2D - Trypan Blue for CHOP expression/20190523 hct chop empty rep 3_BF.jpg
- __MACOSX/Figure 1 - Source Data 6/Source Data Fig 1S2D - Trypan Blue for CHOP expression/._20190523 hct chop empty rep 3_BF.jpg
- Figure 1 - Source Data 6/Source Data Fig 1S2D - Trypan Blue for CHOP expression/20190523 hct chop 1000 rep 1_BF.jpg
- __MACOSX/Figure 1 - Source Data 6/Source Data Fig 1S2D - Trypan Blue for CHOP expression/._20190523 hct chop 1000 rep 1_BF.jpg
- Figure 1 - Source Data 6/Source Data Fig 1S2D - Trypan Blue for CHOP expression/hct chop 250.jpg
- __MACOSX/Figure 1 - Source Data 6/Source Data Fig 1S2D - Trypan Blue for CHOP expression/._hct chop 250.jpg
- Figure 1 - Source Data 6/Source Data Fig 1S2D - Trypan Blue for CHOP expression/hct chop 125.jpg
- __MACOSX/Figure 1 - Source Data 6/Source Data Fig 1S2D - Trypan Blue for CHOP expression/._hct chop 125.jpg
- Figure 1 - Source Data 6/Source Data Fig 1S2D - Trypan Blue for CHOP expression/20190523 hct chop 1000 rep 2_R.pdf
- __MACOSX/Figure 1 - Source Data 6/Source Data Fig 1S2D - Trypan Blue for CHOP expression/._20190523 hct chop 1000 rep 2_R.pdf
- Figure 1 - Source Data 6/Source Data Fig 1S2D - Trypan Blue for CHOP expression/hct chop 62_R.pdf
- __MACOSX/Figure 1 - Source Data 6/Source Data Fig 1S2D - Trypan Blue for CHOP expression/._hct chop 62_R.pdf
- Figure 1 - Source Data 6/Source Data Fig 1S2D - Trypan Blue for CHOP expression/20190523 hct chop 500 rep 3_BF.jpg
- __MACOSX/Figure 1 - Source Data 6/Source Data Fig 1S2D - Trypan Blue for CHOP expression/._20190523 hct chop 500 rep 3_BF.jpg
- Figure 1 - Source Data 6/Source Data Fig 1S2D - Trypan Blue for CHOP expression/20190523 hct empty rep 2_BF.jpg
- __MACOSX/Figure 1 - Source Data 6/Source Data Fig 1S2D - Trypan Blue for CHOP expression/._20190523 hct empty rep 2_BF.jpg
- Figure 1 - Source Data 6/Source Data Fig 1S2D - Trypan Blue for CHOP expression/hct mpz_BF.jpg
- __MACOSX/Figure 1 - Source Data 6/Source Data Fig 1S2D - Trypan Blue for CHOP expression/._hct mpz_BF.jpg
- Figure 1 - Source Data 6/Source Data Fig 1S2D - Trypan Blue for CHOP expression/20190523 hct empty rep 3_R.pdf
- __MACOSX/Figure 1 - Source Data 6/Source Data Fig 1S2D - Trypan Blue for CHOP expression/._20190523 hct empty rep 3_R.pdf
- Figure 1 - Source Data 6/Source Data Fig 1S2D - Trypan Blue for CHOP expression/20190523 hct chop 500 rep 2_R.pdf
- __MACOSX/Figure 1 - Source Data 6/Source Data Fig 1S2D - Trypan Blue for CHOP expression/._20190523 hct chop 500 rep 2_R.pdf
- __MACOSX/Figure 1 - Source Data 6/._Source Data Fig 1S2D - Trypan Blue for CHOP expression
- __MACOSX/._Figure 1 - Source Data 6
