# Supplementary material for: Misfolded proteins bind and activate death receptor 5 to trigger apoptosis during unresolved endoplasmic reticulum stress
Source: eLife. 2020 Jan 6;9:e52291. doi: 10.7554/eLife.52291 (PMC7041945; doi:10.7554/eLife.52291)
Supplement: Figure 1—source data 7. — This zip archive contains the compiled excel file for qPCR data shown in Figure 1—figure supplement 4A along with the Prism 6 file used to perform multiple t-tests with Holm-Sidak correction for multiple comparisons. [file elife-52291-fig1-data7.zip]

Archive with 8 entries (5 files):
- Figure 1 - Source Data 7/
- Figure 1 - Source Data 7/Figure 1 - Source Data 7 qPCR for INS RHO.xlsx
- __MACOSX/
- __MACOSX/Figure 1 - Source Data 7/
- __MACOSX/Figure 1 - Source Data 7/._Figure 1 - Source Data 7 qPCR for INS RHO.xlsx
- Figure 1 - Source Data 7/Figure 1 - Source Data 7 Stat qPCR for INS RHO.pzfx
- __MACOSX/Figure 1 - Source Data 7/._Figure 1 - Source Data 7 Stat qPCR for INS RHO.pzfx
- __MACOSX/._Figure 1 - Source Data 7
