# Supplementary material for: Misfolded proteins bind and activate death receptor 5 to trigger apoptosis during unresolved endoplasmic reticulum stress
Source: eLife. 2020 Jan 6;9:e52291. doi: 10.7554/eLife.52291 (PMC7041945; doi:10.7554/eLife.52291)
Supplement: Figure 1—source data 7. — This zip archive contains the compiled excel file for qPCR data shown in Figure 1—figure supplement 4A along with the Prism 6 file used to perform multiple t-tests with Holm-Sidak correction for multiple comparisons. [file elife-52291-fig1-data7.zip › Figure 1 - Source Data 7/Figure 1 - Source Data 7 qPCR for INS RHO.xlsx]

## Sheet: Compiled Reps INS RHO
													INS						RHO
						fold change relative to empty	EMPTY						rep 1	rep 2	rep 3	rep 4	rep 5	rep 6	rep 1	rep 2	rep 3	rep 4	rep 5	rep 6
						GAPDH	rep 1	rep 2	rep 3	rep 4	rep 5	rep 6	0.846822	1.09253	1.08076	0.828107	1.04162	1.14851	0.969646	1.11699	0.9232	0.803866	1.06324	1.15957
						DR5	1.01557	0.994211	0.990215	1.0625	1.00337	0.934126	1.70516	1.53285	1.35753	1.49449	1.71802	1.39168	1.2854	1.49174	1.23	1.48508	1.44137	1.27699
						CHOP	1.01849	1.00046	0.981057	1.05023	0.980586	0.969187	3.15021	3.50323	2.68473	6.07316	4.51369	4.75948	2.31752	1.9687	1.97168	1.89184	1.83057	1.78859
						BiP	1.14363	0.93895	0.917422	1.10094	0.922734	0.976329	1.62143	1.96492	1.86653	-	-	-	1.75879	1.43839	1.37698	-	-	-
						GFP construct	0.976464	0.997976	1.02556	1.08516	0.948434	0.966406	79.1961	73.666	131.33	82.5431	92.9155	95.7639	45.8961	55.1085	65.8656	62.5314	61.8163	91.3236
	Average					STDEV
avg fold change relative to empty	empty		INS	RHO		empty		INS	RHO
GAPDH	1		1.00639	1.00608		0.0415432		0.135379	0.132825
DR5	1		1.53329	1.36843		0.0301657		0.152393	0.117093
CHOP	1		4.11408	1.96149		0.0978715		1.24575	0.189101
BiP	1		1.81763	1.52472		0.0494999		0.176892	0.205027
GFP construct			92.5691	63.7569				20.7336	15.2541

## Sheet: Cq Values INS and RHO - Rep 1
cDNA	GAPDH	GAPDH	GAPDH	GFP (340+341)	GFP (340+341)	GFP (340+341)	DR5 total	DR5 total	DR5 total	CHOP	CHOP	CHOP
empty traffo	19.7004	19.7137	19.685	26.1035	26.3418	25.9533	24.2991	24.3022	24.5245	25.1981	26.0478	25.3109
pRK RHO GFP - 1000 ng	19.6968	19.4927	19.7676	14.1321	13.8682	13.6109	23.9619	23.7472	24.0255	24.213	24.4483	24.4462
pRK INS1 GFP - 1000 ng	19.7208	19.3533	19.3689	13.1737	13.2781	12.444	23.3829	23.5366	23.7118	23.5988	23.4456	23.8295
empty traffo	21.3782	21.1758	21.2635
pRK WT MPZ GFP - 1000 ng	20.5504	20.3103	20.4622
pRK RHO GFP - 1000 ng	20.4082	20.6984	20.7613
pRK INS1 GFP - 1000 ng	20.3542	20.077	20.1511
	BiP	BiP	BiP	no primers	no primers	no primers	no primers	no primers	no primers	no primers	no primers	no primers
	Cq	st dev
cDNA	GAPDH	GAPDH
empty traffo	19.6997	0.0143981
pRK RHO GFP - 1000 ng	19.6524	0.14273
pRK INS1 GFP - 1000 ng	19.481	0.207839
empty traffo	19.6997	0.0143981
pRK RHO GFP - 1000 ng	19.6524	0.14273
pRK INS1 GFP - 1000 ng	19.481	0.207839
Cq(sample) - avg Cq(GAPDH)
cDNA	GAPDH	GAPDH	GAPDH	GFP (340+341)	GFP (340+341)	GFP (340+341)	DR5 total	DR5 total	DR5 total	CHOP	CHOP	CHOP
empty traffo	0.000697843	0.0140364	-0.0147343	6.40378	6.6421	6.25366	4.59941	4.60249	4.8248	5.49843	6.34813	5.6112
pRK RHO GFP - 1000 ng	0.0444222	-0.159659	0.115236	-5.5203	-5.7842	-6.04145	4.30956	4.09478	4.37312	4.56064	4.79597	4.79379
pRK INS1 GFP - 1000 ng	0.239822	-0.127724	-0.112098	-6.30736	-6.20293	-7.03705	3.90187	4.05556	4.23079	4.11777	3.96453	4.34844
empty traffo	1.67846	1.4761	1.56384
pRK RHO GFP - 1000 ng	0.755843	1.04598	1.10893
pRK INS1 GFP - 1000 ng	0.873162	0.595954	0.670072
2^-(deltaCq)	BiP	BiP	BiP
	GAPDH	GAPDH	GAPDH	GFP (340+341)	GFP (340+341)	GFP (340+341)	DR5 total	DR5 total	DR5 total	CHOP	CHOP	CHOP
empty traffo	0.999516	0.990318	1.01027	0.0118106	0.0100122	0.0131058	0.0412515	0.0411634	0.035285	0.0221212	0.012275	0.0204579
pRK RHO GFP - 1000 ng	0.969678	1.11702	0.923231	45.8961	55.1085	65.8656	0.0504305	0.0585261	0.0482568	0.0423752	0.0359972	0.0360517
pRK INS1 GFP - 1000 ng	0.84685	1.09257	1.0808	79.1961	73.666	131.33	0.0668992	0.0601388	0.0532604	0.0576006	0.0640555	0.0490896
empty traffo	0.312415	0.35946	0.33825
pRK RHO GFP - 1000 ng	0.5922	0.484316	0.463639
pRK INS1 GFP - 1000 ng	0.545949	0.661607	0.628475
avg. 2^-(deltaCq) for empty traffo	BiP	BiP	BiP
cDNA	GAPDH	GAPDH	GAPDH	GFP (340+341)	GFP (340+341)	GFP (340+341)	DR5 total	DR5 total	DR5 total	CHOP	CHOP	CHOP
empty traffo	1.00003	1.00003	1.00003	0.0116428	0.0116428	0.0116428	0.0392333	0.0392333	0.0392333	0.0182847	0.0182847	0.0182847
empty traffo	1.00003	1.00003	1.00003	0.0116428	0.0116428	0.0116428	0.0392333	0.0392333	0.0392333	0.0182847	0.0182847	0.0182847
empty traffo	1.00003	1.00003	1.00003	0.0116428	0.0116428	0.0116428	0.0392333	0.0392333	0.0392333	0.0182847	0.0182847	0.0182847
empty traffo	1.00003	1.00003	1.00003	0.0116428	0.0116428	0.0116428	0.0392333	0.0392333	0.0392333	0.0182847	0.0182847	0.0182847
empty traffo	0.336708	0.336708	0.336708
empty traffo	0.336708	0.336708	0.336708
empty traffo	0.336708	0.336708	0.336708
empty traffo	0.336708	0.336708	0.336708
	BiP	BiP	BiP
fold induction relative to empty traffo
	GAPDH	GAPDH	GAPDH	GFP (340+341)	GFP (340+341)	GFP (340+341)	DR5 total	DR5 total	DR5 total	CHOP	CHOP	CHOP
empty traffo	0.999483	0.990285	1.01023	1.01441	0.859943	1.12565	1.05144	1.0492	0.899363	1.20982	0.671328	1.11885
pRK RHO GFP - 1000 ng	0.969646	1.11699	0.9232	3942	4733.26	5657.18	1.2854	1.49174	1.23	2.31752	1.9687	1.97168
pRK INS1 GFP - 1000 ng	0.846822	1.09253	1.08076	6802.13	6327.15	11279.9	1.70516	1.53285	1.35753	3.15021	3.50323	2.68473
empty traffo	0.927851	1.06757	1.00458
pRK RHO GFP - 1000 ng	1.75879	1.43839	1.37698
pRK INS1 GFP - 1000 ng	1.62143	1.96492	1.86653
	BiP	BiP	BiP
avg. and st dev fold induction relative to empty traffo	avg	st dev		avg	st dev		avg	st dev		avg	st dev
	GAPDH	GAPDH	GAPDH	GFP (340+341)	GFP (340+341)	GFP (340+341)	DR5 total	DR5 total	DR5 total	CHOP	CHOP	CHOP
empty traffo	1	0.00998346		1	0.133438		1	0.0871612		1	0.28825
pRK RHO GFP - 1000 ng	1.00328	0.101176		4777.48	858.442		1.33571	0.137937		2.08597	0.200533
pRK INS1 GFP - 1000 ng	1.00671	0.138589		8136.39	2732.69		1.53185	0.173819		3.11272	0.410532
	avg	st dev		avg	st dev		avg	st dev		avg	st dev
	BiP	BiP	BiP
empty traffo	1	0.0699723
pRK RHO GFP - 1000 ng	1.52472	0.205027
pRK INS1 GFP - 1000 ng	1.81763	0.176892
2^-(deltaCq) for GFP norm to GAPDH	avg	st dev
	GFP	GFP
empty traffo	0.0116428	0.0015536
pRK RHO GFP - 1000 ng	55.6234	9.9947
pRK INS1 GFP - 1000 ng	76.431	3.91037
for plotting
avg. and st dev fold induction relative to empty traffo	avg	st dev		avg	st dev		avg	st dev		avg	st dev
	GAPDH	GAPDH	GAPDH	GFP (340+341)	GFP (340+341)	GFP (340+341)	DR5 total	DR5 total	DR5 total	CHOP	CHOP	CHOP
empty traffo	1	0.00998346		1	0.133438		1	0.0871612		1	0.28825
pRK RHO GFP - 1000 ng	1.00328	0.101176		4777.48	858.442		1.33571	0.137937		2.08597	0.200533
pRK INS1 GFP - 1000 ng	1.00671	0.138589		8136.39	2732.69		1.53185	0.173819		3.11272	0.410532
	avg	st dev
	BiP	BiP	BiP
empty traffo	1	0.0699723
pRK RHO GFP - 1000 ng	1.52472	0.205027
pRK INS1 GFP - 1000 ng	1.81763	0.176892
2^-(deltaCq) for GFP norm to GAPDH	avg	st dev
	GFP	GFP
empty traffo	0.0116428	0.0015536
pRK RHO GFP - 1000 ng	55.6234	9.9947
pRK INS1 GFP - 1000 ng	76.431	3.91037
	average					st dev
avg cDNA	empty		INS1-GFP	RHO-GFP		empty		INS1-GFP	RHO-GFP
GAPDH	1		1.00671	1.00328		0.00998346		0.138589	0.101176
DR5	1		1.53185	1.33571		0.0871612		0.173819	0.137937
CHOP	1		3.11272	2.08597		0.28825		0.410532	0.200533
BiP	1		1.81763	1.52472		0.0699723		0.176892	0.205027
GFP	0.0116428		76.431	55.6234		0.0015536		3.91037	9.9947

## Sheet: Cq values - Rep 2 INS
cDNA	GAPDH	GAPDH	GAPDH	GFP (340+341)	GFP (340+341)	GFP (340+341)	DR5 total	DR5 total	DR5 total	CHOP	CHOP	CHOP
empty traffo	19.3246	19.4338	19.6028	32.0963	31.9049	31.9596	24.2471	24.7458	24.7252	25.74	25.9836	25.9761
empty + Tg 24	19.0714	18.5367	18.648	32.8608	32.8514	32.8353	22.7	22.6592	22.839	23.6206	23.6444	23.8304
3 hr INS	19.3274	19.0729	19.0852	19.2537	19.0426	19.0955	24.9448	24.4842	24.9253	24.0903	24.3837	24.2295
7 hr INS	19.5485	19.1708	19.1817	16.6754	16.8761	16.5198	23.7188	24.0535	24.0502	23.0759	23.0096	23.1157
24 hr INS	19.9722	19.6413	19.5004	13.3376	13.1668	13.1232	24.225	24.0239	24.3278	23.5439	23.972	23.8955
	Cq	st dev
cDNA	GAPDH	GAPDH
empty traffo	19.4537	0.14021
empty + Tg 24 hr	18.752	0.282127
3 hr INS	19.1619	0.143498
7 hr INS	19.3003	0.214973
24 hr INS	19.7046	0.242227
Cq(sample) - avg Cq(GAPDH)
cDNA	GAPDH	GAPDH	GAPDH	GFP (340+341)	GFP (340+341)	GFP (340+341)	DR5 total	DR5 total	DR5 total	CHOP	CHOP	CHOP
empty traffo	-0.129158	-0.0199635	0.149122	12.6426	12.4511	12.5058	4.7934	5.29213	5.27149	6.28627	6.52986	6.52242
empty + Tg 24 hr	0.319363	-0.215366	-0.103997	14.1088	14.0993	14.0832	3.94799	3.9072	4.08692	4.86859	4.89232	5.07838
3 hr INS	0.165545	-0.088921	-0.0766238	0.0918039	-0.119235	-0.0663535	5.78292	5.32235	5.76346	4.92849	5.2218	5.06761
7 hr INS	0.248151	-0.129508	-0.118642	-2.62489	-2.4242	-2.78057	4.41842	4.75315	4.74984	3.77552	3.70922	3.81535
24 hr INS	0.267603	-0.063338	-0.204265	-6.36708	-6.53785	-6.58141	4.52033	4.31924	4.62316	3.83922	4.26736	4.19087
2^-(deltaCq)
	GAPDH	GAPDH	GAPDH	GFP (340+341)	GFP (340+341)	GFP (340+341)	DR5 total	DR5 total	DR5 total	CHOP	CHOP	CHOP
empty traffo	1.09366	1.01393	0.901799	0.000156386	0.000178579	0.000171936	0.0360615	0.0255218	0.0258894	0.0128128	0.0108222	0.0108782
empty + Tg 24 hr	0.801423	1.161	1.07475	5.66013e-05	5.69752e-05	5.76129e-05	0.0647943	0.0666525	0.0588458	0.0342301	0.0336717	0.0295976
3 hr INS	0.891592	1.06357	1.05455	0.938349	1.08616	1.04707	0.0181621	0.0249928	0.0184089	0.0328379	0.0267966	0.0298193
7 hr INS	0.841975	1.09392	1.08571	6.16838	5.3673	6.87124	0.0467651	0.0370816	0.0371669	0.0730223	0.0764565	0.071034
24 hr INS	0.830698	1.04488	1.1521	82.5431	92.9155	95.7639	0.0435758	0.0500933	0.0405779	0.069868	0.0519273	0.0547549
			AVERAGE	90.4075
avg. 2^-(deltaCq) for empty traffo
cDNA	GAPDH	GAPDH	GAPDH	GFP (340+341)	GFP (340+341)	GFP (340+341)	DR5 total	DR5 total	DR5 total	CHOP	CHOP	CHOP
empty traffo	1.00313	1.00313	1.00313	0.000168967	0.000168967	0.000168967	0.0291576	0.0291576	0.0291576	0.0115044	0.0115044	0.0115044
empty traffo	1.00313	1.00313	1.00313	0.000168967	0.000168967	0.000168967	0.0291576	0.0291576	0.0291576	0.0115044	0.0115044	0.0115044
empty traffo	1.00313	1.00313	1.00313	0.000168967	0.000168967	0.000168967	0.0291576	0.0291576	0.0291576	0.0115044	0.0115044	0.0115044
empty traffo	1.00313	1.00313	1.00313	0.000168967	0.000168967	0.000168967	0.0291576	0.0291576	0.0291576	0.0115044	0.0115044	0.0115044
empty traffo	1.00313	1.00313	1.00313	0.000168967	0.000168967	0.000168967	0.0291576	0.0291576	0.0291576	0.0115044	0.0115044	0.0115044
fold induction relative to empty traffo
	GAPDH	GAPDH	GAPDH	GFP (340+341)	GFP (340+341)	GFP (340+341)	DR5 total	DR5 total	DR5 total	CHOP	CHOP	CHOP
empty traffo	1.09024	1.01077	0.898986	0.925543	1.05689	1.01757	1.23678	0.875306	0.887914	1.11373	0.940701	0.945567
empty + Tg 24 hr	0.798923	1.15738	1.07139	0.334984	0.337197	0.340971	2.22221	2.28594	2.0182	2.97539	2.92686	2.57272
3 hr INS	0.88881	1.06026	1.05126	5553.44	6428.23	6196.87	0.622896	0.857163	0.631358	2.85438	2.32925	2.59199
7 hr INS	0.839348	1.09051	1.08233	36506.4	31765.4	40666.1	1.60388	1.27177	1.27469	6.34734	6.64585	6.17451
24 hr INS	0.828107	1.04162	1.14851	488516	549903	566761	1.49449	1.71802	1.39168	6.07316	4.51369	4.75948
avg. and st dev fold induction relative to empty traffo	avg	st dev		avg	st dev		avg	st dev		avg	st dev
	GAPDH	GAPDH	GAPDH	GFP (340+341)	GFP (340+341)	GFP (340+341)	DR5 total	DR5 total	DR5 total	CHOP	CHOP	CHOP
empty traffo	1	0.0960827		1	0.067412		1	0.205154		1	0.098525
empty + Tg 24 hr	1.00923	0.187137		0.337717	0.00302716		2.17545	0.139862		2.82499	0.219815
3 hr INS	1.00011	0.0964916		6059.51	453.28		0.703806	0.132879		2.59188	0.262565
7 hr INS	1.00406	0.142704		36312.6	4453.53		1.38344	0.190905		6.38924	0.238446
24 hr INS	1.00608	0.16313		535060	41180.2		1.53473	0.166852		5.11544	0.838464

## Sheet: Cq values - Rep 2 RHO
cDNA	GAPDH	GAPDH	GAPDH	GFP (340+341)	GFP (340+341)	GFP (340+341)	DR5 total	DR5 total	DR5 total	CHOP	CHOP	CHOP
24 hr cytoGFP	18.6893	18.4485	18.6762	13.8653	13.769	13.8388	23.668	23.7764	23.7489	24.0132	24.139	24.2279
3 hr RHO	19.9638	19.5639	19.686	20.6309	20.4274	20.721	25.1882	25.1574	25.391	24.2586	24.4965	24.5271
7 hr RHO	20.029	19.5931	19.3518	18.4525	18.3457	18.1671	24.2279	24.2914	24.4008	22.9621	23.1268	23.069
24 hr RHO	19.3286	18.9252	18.8001	13.0515	13.0681	12.5051	23.5731	23.6162	23.7909	23.6176	23.6651	23.6985
	Cq	st dev
cDNA	GAPDH	GAPDH
24 hr cytoGFP	18.6047	0.135394
3 hr RHO	19.7379	0.204963
7 hr RHO	19.658	0.343229
24 hr RHO	19.018	0.343229
Cq(sample) - avg Cq(GAPDH)
cDNA	GAPDH	GAPDH	GAPDH	GFP (340+341)	GFP (340+341)	GFP (340+341)	DR5 total	DR5 total	DR5 total	CHOP	CHOP	CHOP
24 hr cytoGFP	0.0846313	-0.156156	0.0715247	-4.7394	-4.83567	-4.76587	5.06331	5.17169	5.14424	5.40858	5.53434	5.62327
3 hr RHO	0.225914	-0.174048	-0.0518657	0.892979	0.689452	0.983054	5.45028	5.41954	5.65308	4.52073	4.75863	4.78924
7 hr RHO	0.371022	-0.0648321	-0.306189	-1.20545	-1.31227	-1.4909	4.56998	4.63345	4.74283	3.30416	3.4688	3.41106
24 hr RHO	0.310665	-0.0927711	-0.217893	-5.96651	-5.94992	-6.51292	4.55513	4.59823	4.77292	4.59957	4.64707	4.68054
2^-(deltaCq)
	GAPDH	GAPDH	GAPDH	GFP (340+341)	GFP (340+341)	GFP (340+341)	DR5 total	DR5 total	DR5 total	CHOP	CHOP	CHOP
24 hr cytoGFP	0.943025	1.11431	0.951632	26.7116	28.5551	27.2063	0.0299083	0.0277439	0.0282768	0.0235427	0.0215774	0.0202874
3 hr RHO	0.855053	1.12822	1.0366	0.538501	0.620089	0.505908	0.0228719	0.0233645	0.0198726	0.0435637	0.036941	0.0361656
7 hr RHO	0.773235	1.04596	1.23644	2.30608	2.48331	2.81065	0.0421018	0.0402894	0.037348	0.101239	0.0903208	0.0940091
24 hr RHO	0.80627	1.06642	1.16303	62.5314	61.8163	91.3236	0.0425373	0.0412853	0.0365769	0.0412469	0.039911	0.0389958
			AVERAGE	71.8905
avg. 2^-(deltaCq) for empty traffo
cDNA	GAPDH	GAPDH	GAPDH	GFP (340+341)	GFP (340+341)	GFP (340+341)	DR5 total	DR5 total	DR5 total	CHOP	CHOP	CHOP
24 hr cytoGFP	1.00299	1.00299	1.00299	27.491	27.491	27.491	0.028643	0.028643	0.028643	0.0218025	0.0218025	0.0218025
24 hr cytoGFP	1.00299	1.00299	1.00299	27.491	27.491	27.491	0.028643	0.028643	0.028643	0.0218025	0.0218025	0.0218025
24 hr cytoGFP	1.00299	1.00299	1.00299	27.491	27.491	27.491	0.028643	0.028643	0.028643	0.0218025	0.0218025	0.0218025
24 hr cytoGFP	1.00299	1.00299	1.00299	27.491	27.491	27.491	0.028643	0.028643	0.028643	0.0218025	0.0218025	0.0218025
fold induction relative to empty traffo
	GAPDH	GAPDH	GAPDH	GFP (340+341)	GFP (340+341)	GFP (340+341)	DR5 total	DR5 total	DR5 total	CHOP	CHOP	CHOP
24 hr cytoGFP	0.940214	1.11099	0.948794	0.97165	1.03871	0.989645	1.04418	0.968609	0.987216	1.07982	0.989674	0.930509
3 hr RHO	0.852504	1.12486	1.03351	0.0195883	0.0225561	0.0184027	0.798516	0.815713	0.693802	1.9981	1.69435	1.65878
7 hr RHO	0.770929	1.04284	1.23275	0.083885	0.0903319	0.102239	1.46988	1.40661	1.30391	4.64346	4.14268	4.31185
24 hr RHO	0.803866	1.06324	1.15957	2.27461	2.2486	3.32194	1.48508	1.44137	1.27699	1.89184	1.83057	1.78859
avg. and st dev fold induction relative to empty traffo	avg	st dev		avg	st dev		avg	st dev		avg	st dev
	GAPDH	GAPDH	GAPDH	GFP (340+341)	GFP (340+341)	GFP (340+341)	DR5 total	DR5 total	DR5 total	CHOP	CHOP	CHOP
24 hr cytoGFP	1	0.0962174		1	0.0347064		1	0.0393717		1	0.0751877
3 hr RHO	1.00362	0.138614		0.0201823	0.00213949		0.769344	0.0659836		1.78375	0.186491
7 hr RHO	1.01551	0.232121		0.092152	0.00931135		1.39347	0.0837595		4.366	0.254742
24 hr RHO	1.00889	0.183972		2.61505	0.612323		1.40115	0.109722		1.837	0.0519237
