# Supplementary material for: Misfolded proteins bind and activate death receptor 5 to trigger apoptosis during unresolved endoplasmic reticulum stress
Source: eLife. 2020 Jan 6;9:e52291. doi: 10.7554/eLife.52291 (PMC7041945; doi:10.7554/eLife.52291)
Supplement: Figure 1—source data 9. — This zip archive contains the measured luminescent units for caspase glo 8 activity shown in Figures 1S5B (input lysates and IP beads). Coomassie gels used to normalize lysate concentration are included as. tif files. [file elife-52291-fig1-data9.zip]

Archive with 19 entries (14 files):
- Figure 1 - Source Data 9/
- Figure 1 - Source Data 9/Source Data C8 Glo GFP vs INS vs RHO inputs.xlsx
- __MACOSX/
- __MACOSX/Figure 1 - Source Data 9/
- __MACOSX/Figure 1 - Source Data 9/._Source Data C8 Glo GFP vs INS vs RHO inputs.xlsx
- Figure 1 - Source Data 9/.DS_Store
- __MACOSX/Figure 1 - Source Data 9/._.DS_Store
- Figure 1 - Source Data 9/Coomassie gels for lysates/
- Figure 1 - Source Data 9/Coomassie gels for lysates/.DS_Store
- __MACOSX/Figure 1 - Source Data 9/Coomassie gels for lysates/
- __MACOSX/Figure 1 - Source Data 9/Coomassie gels for lysates/._.DS_Store
- Figure 1 - Source Data 9/Coomassie gels for lysates/2018-08-14_SyproRuby_HCT_RHO_INS_Caspase_glo_8_lysate_quant.tif
- __MACOSX/Figure 1 - Source Data 9/Coomassie gels for lysates/._2018-08-14_SyproRuby_HCT_RHO_INS_Caspase_glo_8_lysate_quant.tif
- Figure 1 - Source Data 9/Coomassie gels for lysates/2018-09-07 Coomassie for Lysates of HCT GFP INS RHO.tif
- __MACOSX/Figure 1 - Source Data 9/Coomassie gels for lysates/._2018-09-07 Coomassie for Lysates of HCT GFP INS RHO.tif
- __MACOSX/Figure 1 - Source Data 9/._Coomassie gels for lysates
- Figure 1 - Source Data 9/Source Data C8 Glo GFP vs INS vs RHO IP.xlsx
- __MACOSX/Figure 1 - Source Data 9/._Source Data C8 Glo GFP vs INS vs RHO IP.xlsx
- __MACOSX/._Figure 1 - Source Data 9
