# Supplementary material for: Misfolded proteins bind and activate death receptor 5 to trigger apoptosis during unresolved endoplasmic reticulum stress
Source: eLife. 2020 Jan 6;9:e52291. doi: 10.7554/eLife.52291 (PMC7041945; doi:10.7554/eLife.52291)
Supplement: Figure 4—source data 1. — This zip archive contains tif files of the Westerns from inputs and IPs of the MPZ-ecto peptides (n = 2 biological replicates) used to quantify the percent of DR5 recovered shown in Figure 4—figure supplement 3A. [file elife-52291-fig4-data1.zip]

Archive with 34 entries (27 files):
- Figure 4 - Source Data 1/
- Figure 4 - Source Data 1/HCT116 ecto peptide IP Rep 2/
- Figure 4 - Source Data 1/HCT116 ecto peptide IP Rep 2/antiDR5 HCT116 ecto peptide-GFP IP_Exposure_100.0sec-Rep 2.tif
- __MACOSX/
- __MACOSX/Figure 4 - Source Data 1/
- __MACOSX/Figure 4 - Source Data 1/HCT116 ecto peptide IP Rep 2/
- __MACOSX/Figure 4 - Source Data 1/HCT116 ecto peptide IP Rep 2/._antiDR5 HCT116 ecto peptide-GFP IP_Exposure_100.0sec-Rep 2.tif
- Figure 4 - Source Data 1/HCT116 ecto peptide IP Rep 2/antiDR5 HCT116 ecto peptide-GFP IP_Exposure_1000.0sec-Rep 2.tif
- __MACOSX/Figure 4 - Source Data 1/HCT116 ecto peptide IP Rep 2/._antiDR5 HCT116 ecto peptide-GFP IP_Exposure_1000.0sec-Rep 2.tif
- Figure 4 - Source Data 1/HCT116 ecto peptide IP Rep 2/Legend - HCT116 ecto peptide GFP IP Rep 2.png
- __MACOSX/Figure 4 - Source Data 1/HCT116 ecto peptide IP Rep 2/._Legend - HCT116 ecto peptide GFP IP Rep 2.png
- Figure 4 - Source Data 1/HCT116 ecto peptide IP Rep 2/antiGFP HCT116 ecto peptide GFP IP_Exposure_10.0sec-Rep 2.tif
- __MACOSX/Figure 4 - Source Data 1/HCT116 ecto peptide IP Rep 2/._antiGFP HCT116 ecto peptide GFP IP_Exposure_10.0sec-Rep 2.tif
- __MACOSX/Figure 4 - Source Data 1/._HCT116 ecto peptide IP Rep 2
- Figure 4 - Source Data 1/.DS_Store
- __MACOSX/Figure 4 - Source Data 1/._.DS_Store
- Figure 4 - Source Data 1/HCT116 ecto peptide IP Rep 1/
- Figure 4 - Source Data 1/HCT116 ecto peptide IP Rep 1/anti-DR5 GFP IP HCT ecto peptide variants_Exposure_400.0sec-Rep 1.tif
- __MACOSX/Figure 4 - Source Data 1/HCT116 ecto peptide IP Rep 1/
- __MACOSX/Figure 4 - Source Data 1/HCT116 ecto peptide IP Rep 1/._anti-DR5 GFP IP HCT ecto peptide variants_Exposure_400.0sec-Rep 1.tif
- Figure 4 - Source Data 1/HCT116 ecto peptide IP Rep 1/antiFADD GFP IP HCT ecto peptide variants_Exposure_100.0sec-Rep 1.tif
- __MACOSX/Figure 4 - Source Data 1/HCT116 ecto peptide IP Rep 1/._antiFADD GFP IP HCT ecto peptide variants_Exposure_100.0sec-Rep 1.tif
- Figure 4 - Source Data 1/HCT116 ecto peptide IP Rep 1/antiGFP GFP IP HCT ecto peptide variants_Exposure_18.0sec-Rep 1.tif
- __MACOSX/Figure 4 - Source Data 1/HCT116 ecto peptide IP Rep 1/._antiGFP GFP IP HCT ecto peptide variants_Exposure_18.0sec-Rep 1.tif
- Figure 4 - Source Data 1/HCT116 ecto peptide IP Rep 1/anti-DR5 GFP IP HCT ecto peptide variants_Exposure_200.0sec-Rep 1.tif
- __MACOSX/Figure 4 - Source Data 1/HCT116 ecto peptide IP Rep 1/._anti-DR5 GFP IP HCT ecto peptide variants_Exposure_200.0sec-Rep 1.tif
- Figure 4 - Source Data 1/HCT116 ecto peptide IP Rep 1/antiGFP GFP IP HCT ecto peptide variants_Exposure_100.0sec-Rep 1.tif
- __MACOSX/Figure 4 - Source Data 1/HCT116 ecto peptide IP Rep 1/._antiGFP GFP IP HCT ecto peptide variants_Exposure_100.0sec-Rep 1.tif
- Figure 4 - Source Data 1/HCT116 ecto peptide IP Rep 1/Legend - HCT116 ecto peptide GFP IP Rep 1.png
- __MACOSX/Figure 4 - Source Data 1/HCT116 ecto peptide IP Rep 1/._Legend - HCT116 ecto peptide GFP IP Rep 1.png
- __MACOSX/Figure 4 - Source Data 1/._HCT116 ecto peptide IP Rep 1
- Figure 4 - Source Data 1/Source Data Fig 4S3A Quantification of MPZ-ecto peptide GFP IP.xlsx
- __MACOSX/Figure 4 - Source Data 1/._Source Data Fig 4S3A Quantification of MPZ-ecto peptide GFP IP.xlsx
- __MACOSX/._Figure 4 - Source Data 1
