# Supplementary material for: Misfolded proteins bind and activate death receptor 5 to trigger apoptosis during unresolved endoplasmic reticulum stress
Source: eLife. 2020 Jan 6;9:e52291. doi: 10.7554/eLife.52291 (PMC7041945; doi:10.7554/eLife.52291)
Supplement: Figure 4—source data 2. — This zip archive contains the measured luminescent units for caspase glo 8 activity shown in Figure 4C (lysates) and the coomassie gel used to normalize lysate concentration as a.tif file. [file elife-52291-fig4-data2.zip]

Archive with 10 entries (7 files):
- Figure 4 - Source Data 2/
- Figure 4 - Source Data 2/Source Data Fig 4C C8 glo HCT116 ecto peptides.xlsx
- __MACOSX/
- __MACOSX/Figure 4 - Source Data 2/
- __MACOSX/Figure 4 - Source Data 2/._Source Data Fig 4C C8 glo HCT116 ecto peptides.xlsx
- Figure 4 - Source Data 2/Source Data Fig 4C - Coomassie Rep 1.tif
- __MACOSX/Figure 4 - Source Data 2/._Source Data Fig 4C - Coomassie Rep 1.tif
- Figure 4 - Source Data 2/Source Data Fig 4C - Coomassie Rep 2.tif
- __MACOSX/Figure 4 - Source Data 2/._Source Data Fig 4C - Coomassie Rep 2.tif
- __MACOSX/._Figure 4 - Source Data 2
