# Supplementary material for: Misfolded proteins bind and activate death receptor 5 to trigger apoptosis during unresolved endoplasmic reticulum stress
Source: eLife. 2020 Jan 6;9:e52291. doi: 10.7554/eLife.52291 (PMC7041945; doi:10.7554/eLife.52291)
Supplement: Figure 4—source data 3. — This zip archive contains the compiled excel file for qPCR data shown in Figure 4E along with the Prism six file used to perform multiple t-tests with Holm-Sidak correction for multiple comparisons. [file elife-52291-fig4-data3.zip]

Archive with 8 entries (5 files):
- Figure 4 - Source Data 3/
- Figure 4 - Source Data 3/Source Data 4E - qPCR for HCT116 ecto peptides.xlsx
- __MACOSX/
- __MACOSX/Figure 4 - Source Data 3/
- __MACOSX/Figure 4 - Source Data 3/._Source Data 4E - qPCR for HCT116 ecto peptides.xlsx
- Figure 4 - Source Data 3/Source Data 4E t tests - qPCR for HCT116 ecto peptides.pzfx
- __MACOSX/Figure 4 - Source Data 3/._Source Data 4E t tests - qPCR for HCT116 ecto peptides.pzfx
- __MACOSX/._Figure 4 - Source Data 3
