# Supplementary material for: Misfolded proteins bind and activate death receptor 5 to trigger apoptosis during unresolved endoplasmic reticulum stress
Source: eLife. 2020 Jan 6;9:e52291. doi: 10.7554/eLife.52291 (PMC7041945; doi:10.7554/eLife.52291)
Supplement: Figure 4—source data 3. — This zip archive contains the compiled excel file for qPCR data shown in Figure 4E along with the Prism six file used to perform multiple t-tests with Holm-Sidak correction for multiple comparisons. [file elife-52291-fig4-data3.zip › Figure 4 - Source Data 3/Source Data 4E - qPCR for HCT116 ecto peptides.xlsx]

## Sheet: Compiled
avg fold change (relative to empty	HCT116 empty			HCT116 ecto peptide-GFP 400 ng			HCT116 ecto peptide YYtoEE-GFP 200 ng			HCT116 ecto peptide AromtoE-GFP 200 ng
Replicate	A	B	C	A	B	C	A	B	C	A	B	C
ACTB	1	1	1	1.00189	1.00696	1.01001	1.00442	1.00381	1.0001	1.00837	1.00632	1.00117
BiP	1	1	1	3.18698	2.13326	2.57597	4.16135	2.16269	2.0203	2.88915	2.47634	1.60465
DR5	1	1	1	3.04919	2.07129	2.11581	2.79418	1.82077	1.7417	2.47552	2.49693	1.90691
CHOP	1	1	1	4.51755	2.15004	2.20761	4.37039	2.22564	1.7647	3.07514	2.09456	1.44306
average
st dev
avg cDNA	HCT116 empty	HCT116 ecto peptide-GFP 400 ng	HCT116 ecto peptide YYtoEE-GFP 200 ng	HCT116 ecto peptide AromtoE-GFP 200 ng								standard error of mean cDNA	HCT116 empty	HCT116 ecto peptide-GFP 400 ng	HCT116 ecto peptide YYtoEE-GFP 200 ng	HCT116 ecto peptide AromtoE-GFP 200 ng
ACTB	1.00215	1.00844	1.00493	1.00745								ACTB	0.00141305	0.00161074	0.00224309	0.00306194
BiP	1.05741	2.74687	2.78149	2.34595								BiP	0.146356	0.378675	0.384169	0.103417
DR5	1.09667	2.5825	2.27292	2.46972								DR5	0.117703	0.255923	0.249051	0.0491356
CHOP	0.995935	2.65836	2.45141	1.99274								CHOP	0.214735	0.260984	0.143707	0.0536155

## Sheet: Compiled 2deltaCq
2^-(deltaCq)	HCT116 empty - Rep B	HCT116 empty	HCT116 empty - Rep C	HCT116 ecto peptide 400 - Rep B	HCT116 ecto peptide 400 - Rep C	HCT116 ecto peptide-GFP 400 ng	HCT116 ectoYtoE peptide 200 - Rep B	HCT116 ectoYtoE peptide 200 - Rep C	HCT116 ecto peptide YYtoEE-GFP 200 ng	HCT116 ecto peptide AromtoE-GFP 200 ng	HCT116 ectoAromtoE peptide 200 - Rep C	HCT116 ectoAromtoE peptide 200 - Rep B
ACT_B	1.00017	1.00499	1.00181	1.00713	1.01183	1.00688	1.00398	1.00191	1.00943	1.0134	1.00297	1.00649
BiP	0.184385	0.154431	0.246097	0.393341	0.633938	0.492167	0.398767	0.497189	0.64264	0.446173	0.394899	0.456601
DR5 total	0.0229306	0.0219933	0.0305181	0.0474959	0.0645707	0.0655878	0.0417514	0.0531536	0.0614532	0.0544448	0.0581953	0.057256
CHOP (VB_255 + VB_256)	0.0153479	0.00954623	0.0209625	0.0329986	0.046277	0.0431255	0.034159	0.0369925	0.0417207	0.029356	0.0302501	0.0321472
fold change	HCT116 empty - Rep B	HCT116 empty	HCT116 empty - Rep C	HCT116 ecto peptide 400 - Rep B	HCT116 ecto peptide 400 - Rep C	HCT116 ecto peptide-GFP 400 ng	HCT116 ectoYtoE peptide 200 - Rep B	HCT116 ectoYtoE peptide 200 - Rep C	HCT116 ecto peptide YYtoEE-GFP 200 ng	HCT116 ecto peptide AromtoE-GFP 200 ng	HCT116 ectoAromtoE peptide 200 - Rep C	HCT116 ectoAromtoE peptide 200 - Rep B
ACT_B	1	1.00481	1.00163	1.00696	1.01166	1.00671	1.00381	1.00174	1.00926	1.01323	1.0028	1.00632
BiP	1	0.837545	1.33469	2.13326	3.43812	2.66924	2.16269	2.69647	3.48532	2.41979	2.14171	2.47634
DR5 total	1	0.959123	1.33089	2.07129	2.81592	2.86027	1.82077	2.31802	2.67997	2.37433	2.53789	2.49693
CHOP (VB_255 + VB_256)	1	0.621988	1.36582	2.15004	3.0152	2.80986	2.22564	2.41026	2.71833	1.9127	1.97095	2.09456
avg fold change	HCT116 empty	SEM		HCT116 ecto peptide-GFP 400 ng	SEM		HCT116 ecto peptide YYtoEE-GFP 200 ng	SEM		HCT116 ecto peptide AromtoE-GFP 200 ng	SEM
ACT_B	1.00215	0.00141305		1.00844	0.00161074		1.00493	0.00224309		1.00745	0.00306194
BiP	1.05741	0.146356		2.74687	0.378675		2.78149	0.384169		2.34595	0.103417
DR5 total	1.09667	0.117703		2.5825	0.255923		2.27292	0.249051		2.46972	0.0491356
CHOP (VB_255 + VB_256)	0.995935	0.214735		2.65836	0.260984		2.45141	0.143707		1.99274	0.0536155
avg fold change	HCT116 empty	HCT116 ecto peptide-GFP 400 ng	HCT116 ecto peptide YYtoEE-GFP 200 ng	HCT116 ecto peptide AromtoE-GFP 200 ng	SEM - empty	SEM - ectopeptide	SEM - ectoYtoE	SEM - ecto AromtoE
ACT_B	1.00215	1.00844	1.00493	1.00745	0.00141305	0.00161074	0.00224309	0.00306194
BiP	1.05741	2.74687	2.78149	2.34595	0.146356	0.378675	0.384169	0.103417
DR5 total	1.09667	2.5825	2.27292	2.46972	0.117703	0.255923	0.249051	0.0491356
CHOP (VB_255 + VB_256)	0.995935	2.65836	2.45141	1.99274	0.214735	0.260984	0.143707	0.0536155

## Sheet: Set up
cDNA		ACT_B	ACT_B	ACT_B	BiP	BiP	BiP	DR5 total	DR5 total	DR5 total	CHOP (VB_255 + VB_256)	CHOP (VB_255 + VB_256)	CHOP (VB_255 + VB_256)
HCT116 empty - Rep B	D35
HCT116 ecto peptide 400 - Rep B	D36
HCT116 ectoYtoE peptide 200 - Rep B	D37
HCT116 ectoAromtoE peptide 200 - Rep B	D38
HCT116 empty - Rep C	D39
HCT116 ecto peptide 400 - Rep C	D40
HCT116 ectoYtoE peptide 200 - Rep C	D41
HCT116 ectoAromtoE peptide 200 - Rep C	D42
reaction volume (ul)	20
cDNA	2
Sybr Green mix (2x)	10
forward primer (10 uM)	0.5
reverse primer (10 uM)	0.5
water	7
Aylin's suggestions: dilute cDNA master mix so that I pipette 4 ul into each well
make 4 different master mixes for the primer sets
use sterile filtered tips!
master mix	1x	3.5x
Sybr Green mix (2x)	10	280
forward primer (10 uM)	0.5	14
reverse primer (10 uM)	0.5	14
water	5	140
volume to distribute	16
added 16 ul of each primer master mix to the rows
then added 4 ul of each cDNA dilution (1:2) to each column

## Sheet: 2019 May - Rep A
cDNA	ACT_B	ACT_B	ACT_B	BiP	BiP	BiP	DR5 total	DR5 total	DR5 total	CHOP (VB_255 + VB_256)	CHOP (VB_255 + VB_256)	CHOP (VB_255 + VB_256)
HCT116 empty	19.1376	18.804	18.8623	21.5672	21.5908	21.7366	24.3282	24.5353	24.4687	25.6066	25.5242	25.8219
HCT116 ecto peptide-GFP 400 ng	20.0243	19.6511	19.6707	20.9083	20.8493	20.6678	23.6766	23.6842	23.7788	24.2939	24.2899	24.3696
HCT116 ecto peptide YYtoEE-GFP 200 ng	20.008	19.8346	20.3168	20.6438	20.6174	20.8202	24.1162	24.0084	24.1104	24.7527	24.4853	24.6841
HCT116 ecto peptide AromtoE-GFP 200 ng	20.3769	19.9124	19.8322	21.2077	21.2429	21.1649	24.2103	24.2482	24.2608	25.2582	25.049	25.0932
				Cq	st dev
cDNA				ACTB	ACTB
HCT116 empty				18.9346	0.178202
HCT116 ecto peptide-GFP 400 ng				19.782	0.210021
HCT116 ecto peptide YYtoEE-GFP 200 ng				20.0531	0.244247
HCT116 ecto peptide AromtoE-GFP 200 ng				20.0405	0.294105
Cq(sample) - avg Cq(ACTB)
cDNA	ACT_B	ACT_B	ACT_B	BiP	BiP	BiP	DR5 total	DR5 total	DR5 total	CHOP (VB_255 + VB_256)	CHOP (VB_255 + VB_256)	CHOP (VB_255 + VB_256)
HCT116 empty	0.202992	-0.130679	-0.0723135	2.63252	2.65617	2.80199	5.39353	5.60061	5.53405	6.67193	6.58952	6.88725
HCT116 ecto peptide-GFP 400 ng	0.242248	-0.13091	-0.111339	1.12626	1.06728	0.88582	3.89456	3.90219	3.99677	4.51186	4.50789	4.58758
HCT116 ecto peptide YYtoEE-GFP 200 ng	-0.0450935	-0.218558	0.263652	0.590696	0.564265	0.767099	4.06311	3.95528	4.05729	4.6996	4.4322	4.63102
HCT116 ecto peptide AromtoE-GFP 200 ng	0.336425	-0.12807	-0.208355	1.16717	1.20243	1.12443	4.16974	4.20768	4.22024	5.21774	5.00853	5.05265
2^-(deltaCq)
	ACT_B	ACT_B	ACT_B	BiP	BiP	BiP	DR5 total	DR5 total	DR5 total	CHOP (VB_255 + VB_256)	CHOP (VB_255 + VB_256)	CHOP (VB_255 + VB_256)
HCT116 empty	0.868747	1.09481	1.0514	0.161263	0.15864	0.14339	0.0237895	0.0206087	0.0215817	0.00980729	0.0103838	0.00844757
HCT116 ecto peptide-GFP 400 ng	0.845427	1.09498	1.08023	0.458102	0.477219	0.54118	0.067239	0.0668842	0.0626402	0.0438324	0.0439532	0.041591
HCT116 ecto peptide YYtoEE-GFP 200 ng	1.03175	1.16357	0.832977	0.664022	0.6763	0.587598	0.059825	0.0644678	0.0600668	0.0384841	0.0463205	0.0403575
HCT116 ecto peptide AromtoE-GFP 200 ng	0.792001	1.09283	1.15537	0.445293	0.434542	0.458684	0.0555626	0.0541207	0.0536513	0.0268723	0.0310657	0.0301301
avg. 2^-(deltaCq) for empty traffo
cDNA	ACT_B	ACT_B	ACT_B	BiP	BiP	BiP	DR5 total	DR5 total	DR5 total	CHOP (VB_255 + VB_256)	CHOP (VB_255 + VB_256)	CHOP (VB_255 + VB_256)
HCT116 empty	1.00499	1.00499	1.00499	0.154431	0.154431	0.154431	0.0219933	0.0219933	0.0219933	0.00954623	0.00954623	0.00954623
HCT116 empty	1.00499	1.00499	1.00499	0.154431	0.154431	0.154431	0.0219933	0.0219933	0.0219933	0.00954623	0.00954623	0.00954623
HCT116 empty	1.00499	1.00499	1.00499	0.154431	0.154431	0.154431	0.0219933	0.0219933	0.0219933	0.00954623	0.00954623	0.00954623
HCT116 empty	1.00499	1.00499	1.00499	0.154431	0.154431	0.154431	0.0219933	0.0219933	0.0219933	0.00954623	0.00954623	0.00954623
fold induction relative to empty traffo (norm to ACTB)
	ACT_B	ACT_B	ACT_B	BiP	BiP	BiP	DR5 total	DR5 total	DR5 total	CHOP (VB_255 + VB_256)	CHOP (VB_255 + VB_256)	CHOP (VB_255 + VB_256)
HCT116 empty	0.864437	1.08938	1.04619	1.04424	1.02726	0.928505	1.08167	0.937044	0.981287	1.02735	1.08774	0.884911
HCT116 ecto peptide-GFP 400 ng	0.841233	1.08955	1.07487	2.96639	3.09018	3.50435	3.05725	3.04112	2.84815	4.59159	4.60425	4.3568
HCT116 ecto peptide YYtoEE-GFP 200 ng	1.02663	1.1578	0.828845	4.29981	4.37931	3.80493	2.72015	2.93125	2.73114	4.03134	4.85223	4.22759
HCT116 ecto peptide AromtoE-GFP 200 ng	0.788072	1.08741	1.14964	2.88345	2.81383	2.97016	2.52634	2.46079	2.43944	2.81497	3.25424	3.15623
avg. and st dev fold induction relative to empty traffo	avg.	st. dev		avg.	st. dev		avg.	st. dev		avg.	st. dev
cDNA	ACT_B	ACT_B	ACT_B	BiP	BiP	BiP	DR5 total	DR5 total	DR5 total	CHOP (VB_255 + VB_256)	CHOP (VB_255 + VB_256)	CHOP (VB_255 + VB_256)
HCT116 empty	1	0.119371		1	0.0624957		1	0.0741069		1	0.104144
HCT116 ecto peptide-GFP 400 ng	1.00189	0.139323		3.18698	0.28174		2.98218	0.116347		4.51755	0.139355
HCT116 ecto peptide YYtoEE-GFP 200 ng	1.00442	0.165597		4.16135	0.311218		2.79418	0.118832		4.37039	0.428674
HCT116 ecto peptide AromtoE-GFP 200 ng	1.00837	0.193307		2.88915	0.0783201		2.47552	0.0452876		3.07514	0.23059

## Sheet: 2019 Dec - Rep B and C
cDNA	ACT_B	ACT_B	ACT_B	BiP	BiP	BiP	DR5 total	DR5 total	DR5 total	CHOP (VB_255 + VB_256)	CHOP (VB_255 + VB_256)	CHOP (VB_255 + VB_256)
HCT116 empty - Rep B	18.9362	18.8709	18.8996	21.2749	21.3036	21.452	24.2498	24.3677	24.4352	25.0182	24.8807	24.8893
HCT116 ecto peptide 400 - Rep B	19.7653	19.6807	19.3694	21.0761	20.8876	20.8978	24.0156	23.8652	24.1354	24.5011	24.4576	24.6263
HCT116 ectoYtoE peptide 200 - Rep B	19.686	19.3707	19.5141	20.7967	21.111	20.6764	24.0707	24.0918	24.1558	24.4229	24.3932	24.37
HCT116 ectoAromtoE peptide 200 - Rep B	19.9108	19.6321	19.5159	20.713	21.0726	20.6965	23.6309	23.9051	23.9208	24.7319	24.5276	24.6847
HCT116 empty - Rep C	18.5707	18.5137	18.366	20.3902	20.5562	20.5797	23.5466	23.4233	23.5882	23.9057	24.1286	24.1576
HCT116 ecto peptide 400 - Rep C	20.1133	19.8046	19.5698	20.4845	20.5659	20.414	23.8725	23.8912	23.6015	24.3254	24.1313	24.3412
HCT116 ectoYtoE peptide 200 - Rep C	19.3155	19.2604	19.472	20.3499	20.4011	20.3223	23.6733	23.5405	23.5392	24.0534	24.1154	24.1506
HCT116 ectoAromtoE peptide 200 - Rep C	19.7507	19.6449	19.4812	20.9731	20.9722	20.953	23.8639	23.7337	23.6002	24.664	24.6771	24.6766
				Cq	st dev
cDNA				ACTB	ACTB
HCT116 empty - Rep B				18.9022	0.0327668
HCT116 ecto peptide 400 - Rep B				19.6051	0.208491
HCT116 ectoYtoE peptide 200 - Rep B				19.5236	0.157832
HCT116 ectoAromtoE peptide 200 - Rep B				19.6862	0.202951
HCT116 empty - Rep C				18.4835	0.105664
HCT116 ecto peptide 400 - Rep C				19.8292	0.272588
HCT116 ectoYtoE peptide 200 - Rep C				19.3493	0.109762
HCT116 ectoAromtoE peptide 200 - Rep C				19.6256	0.135784
Cq(sample) - avg Cq(ACTB)
cDNA	ACT_B	ACT_B	ACT_B	BiP	BiP	BiP	DR5 total	DR5 total	DR5 total	CHOP (VB_255 + VB_256)	CHOP (VB_255 + VB_256)	CHOP (VB_255 + VB_256)
HCT116 empty - Rep B	0.0339943	-0.0313831	-0.00261125	2.37266	2.40138	2.54978	5.34753	5.46543	5.53292	6.11595	5.97849	5.98706
HCT116 ecto peptide 400 - Rep B	0.16016	0.0755804	-0.23574	1.47094	1.28244	1.29273	4.41051	4.26012	4.53025	4.89601	4.85243	5.02118
HCT116 ectoYtoE peptide 200 - Rep B	0.162365	-0.152872	-0.00949301	1.27312	1.58737	1.15277	4.54709	4.56816	4.63221	4.89926	4.86957	4.84643
HCT116 ectoAromtoE peptide 200 - Rep B	0.22454	-0.0541685	-0.170371	1.02674	1.38636	1.01026	3.94464	4.21885	4.2346	5.04569	4.84135	4.99847
HCT116 empty - Rep C	0.0872368	0.0302547	-0.117492	1.9067	2.07272	2.09618	5.06309	4.93987	5.10475	5.4222	5.64516	5.67417
HCT116 ecto peptide 400 - Rep C	0.284053	-0.0245967	-0.259456	0.655287	0.736692	0.584782	4.0433	4.06197	3.77225	4.49621	4.30208	4.512
HCT116 ectoYtoE peptide 200 - Rep C	-0.0337855	-0.0888971	0.122683	1.00066	1.05186	0.972999	4.32398	4.19125	4.1899	4.70414	4.76608	4.80134
HCT116 ectoAromtoE peptide 200 - Rep C	0.125103	0.0192957	-0.144399	1.34748	1.34655	1.32739	4.23831	4.10803	3.97458	5.03838	5.05146	5.05095
2^-(deltaCq)
	ACT_B	ACT_B	ACT_B	BiP	BiP	BiP	DR5 total	DR5 total	DR5 total	CHOP (VB_255 + VB_256)	CHOP (VB_255 + VB_256)	CHOP (VB_255 + VB_256)
HCT116 empty - Rep B	0.976712	1.02199	1.00181	0.193089	0.189284	0.170782	0.0245602	0.022633	0.0215985	0.0144184	0.0158597	0.0157658
HCT116 ecto peptide 400 - Rep B	0.894926	0.94896	1.17751	0.360746	0.411099	0.408179	0.0470223	0.0521885	0.043277	0.0335856	0.0346156	0.0307946
HCT116 ectoYtoE peptide 200 - Rep B	0.893559	1.11178	1.0066	0.413764	0.332778	0.44976	0.042775	0.0421549	0.0403242	0.0335102	0.0342069	0.0347599
HCT116 ectoAromtoE peptide 200 - Rep B	0.855868	1.03826	1.12535	0.490818	0.382528	0.496455	0.0649448	0.0537031	0.0531201	0.0302758	0.0348825	0.0312831
HCT116 empty - Rep C	0.941324	0.979247	1.08485	0.266702	0.237712	0.233877	0.029913	0.03258	0.0290615	0.0233214	0.0199819	0.0195841
HCT116 ecto peptide 400 - Rep C	0.821281	1.0172	1.19703	0.634949	0.600114	0.66675	0.0606521	0.0598721	0.073188	0.0443105	0.0506926	0.043828
HCT116 ectoYtoE peptide 200 - Rep C	1.02369	1.06356	0.918478	0.499772	0.482348	0.509446	0.0499289	0.0547403	0.0547916	0.0383631	0.0367507	0.0358636
HCT116 ectoAromtoE peptide 200 - Rep C	0.916938	0.986714	1.10527	0.392977	0.393231	0.398488	0.0529837	0.057991	0.0636112	0.0304295	0.0301551	0.0301656
avg. 2^-(deltaCq) for empty traffo
cDNA	ACT_B	ACT_B	ACT_B	BiP	BiP	BiP	DR5 total	DR5 total	DR5 total	CHOP (VB_255 + VB_256)	CHOP (VB_255 + VB_256)	CHOP (VB_255 + VB_256)
HCT116 empty	1.00017	1.00017	1.00017	0.184385	0.184385	0.184385	0.0229306	0.0229306	0.0229306	0.0153479	0.0153479	0.0153479
HCT116 empty	1.00017	1.00017	1.00017	0.184385	0.184385	0.184385	0.0229306	0.0229306	0.0229306	0.0153479	0.0153479	0.0153479
HCT116 empty	1.00017	1.00017	1.00017	0.184385	0.184385	0.184385	0.0229306	0.0229306	0.0229306	0.0153479	0.0153479	0.0153479
HCT116 empty	1.00017	1.00017	1.00017	0.184385	0.184385	0.184385	0.0229306	0.0229306	0.0229306	0.0153479	0.0153479	0.0153479
HCT116 empty	1.00181	1.00181	1.00181	0.246097	0.246097	0.246097	0.0305181	0.0305181	0.0305181	0.0209625	0.0209625	0.0209625
HCT116 empty	1.00181	1.00181	1.00181	0.246097	0.246097	0.246097	0.0305181	0.0305181	0.0305181	0.0209625	0.0209625	0.0209625
HCT116 empty	1.00181	1.00181	1.00181	0.246097	0.246097	0.246097	0.0305181	0.0305181	0.0305181	0.0209625	0.0209625	0.0209625
HCT116 empty	1.00181	1.00181	1.00181	0.246097	0.246097	0.246097	0.0305181	0.0305181	0.0305181	0.0209625	0.0209625	0.0209625
fold induction relative to empty traffo (norm to ACTB)
	ACT_B	ACT_B	ACT_B	BiP	BiP	BiP	DR5 total	DR5 total	DR5 total	CHOP (VB_255 + VB_256)	CHOP (VB_255 + VB_256)	CHOP (VB_255 + VB_256)
HCT116 empty - Rep B	0.976545	1.02182	1.00164	1.04721	1.02657	0.926223	1.07107	0.987024	0.941908	0.939435	1.03334	1.02722
HCT116 ecto peptide 400 - Rep B	0.894772	0.948797	1.17731	1.95648	2.22957	2.21373	2.05064	2.27593	1.88731	2.18828	2.25539	2.00643
HCT116 ectoYtoE peptide 200 - Rep B	0.893406	1.11159	1.00643	2.24402	1.8048	2.43925	1.86541	1.83837	1.75853	2.18337	2.22877	2.26479
HCT116 ectoAromtoE peptide 200 - Rep B	0.855721	1.03808	1.12515	2.66192	2.07462	2.69249	2.83224	2.34198	2.31656	1.97263	2.27278	2.03826
HCT116 empty - Rep C	0.939627	0.977482	1.08289	1.08373	0.965928	0.950345	0.98017	1.06756	0.952269	1.11253	0.953223	0.934248
HCT116 ecto peptide 400 - Rep C	0.8198	1.01536	1.19487	2.58008	2.43853	2.7093	1.98741	1.96185	2.39818	2.1138	2.41825	2.09078
HCT116 ectoYtoE peptide 200 - Rep C	1.02185	1.06164	0.916822	2.0308	1.95999	2.07011	1.63604	1.7937	1.79538	1.83009	1.75317	1.71085
HCT116 ectoAromtoE peptide 200 - Rep C	0.915285	0.984935	1.10328	1.59684	1.59787	1.61924	1.73614	1.90021	2.08437	1.45162	1.43853	1.43903
avg. and st dev fold induction relative to empty traffo	avg.	st. dev		avg.	st. dev		avg.	st. dev		avg.	st. dev		2^-(deltaCq)	avg.	st. dev
cDNA	ACT_B	ACT_B	ACT_B	BiP	BiP	BiP	DR5 total	DR5 total	DR5 total	CHOP (VB_255 + VB_256)	CHOP (VB_255 + VB_256)	CHOP (VB_255 + VB_256)		GFP	GFP
HCT116 empty - Rep B	1	0.0226801		1	0.0647205		1	0.0655501		1	0.0525401			0.393341	0.0282659
HCT116 ecto peptide 400 - Rep B	1.00696	0.149979		2.13326	0.153298		2.07129	0.195135		2.15004	0.12881			0.398767	0.0599158
HCT116 ectoYtoE peptide 200 - Rep B	1.00381	0.109115		2.16269	0.32495		1.82077	0.0555697		2.22564	0.0408023			0.456601	0.0642104
HCT116 ectoAromtoE peptide 200 - Rep B	1.00632	0.137496		2.47634	0.348241		2.49693	0.290665		2.09456	0.157793			0.246097	0.0179472
HCT116 empty - Rep C	1	0.0742392		1	0.0729274		1	0.0601503		1	0.097914
HCT116 ecto peptide 400 - Rep C	1.01001	0.187592		2.57597	0.135433		2.11581	0.244869		2.20761	0.182785
HCT116 ectoYtoE peptide 200 - Rep C	1.0001	0.0748174		2.0203	0.0558023		1.7417	0.0915116		1.7647	0.0604508
HCT116 ectoAromtoE peptide 200 - Rep C	1.00117	0.0950414		1.60465	0.0126426		1.90691	0.174215		1.44306	0.00741834
avg. and st dev fold induction relative to empty traffo	avg.	avg.	avg.	avg.
cDNA	ACT_B	BiP	DR5 total	CHOP (VB_255 + VB_256)
HCT116 empty - Rep B	1	1	1	1
HCT116 ecto peptide 400 - Rep B	1.00696	2.13326	2.07129	2.15004
HCT116 ectoYtoE peptide 200 - Rep B	1.00381	2.16269	1.82077	2.22564
HCT116 ectoAromtoE peptide 200 - Rep B	1.00632	2.47634	2.49693	2.09456
HCT116 empty - Rep C	1	1	1	1
HCT116 ecto peptide 400 - Rep C	1.01001	2.57597	2.11581	2.20761
HCT116 ectoYtoE peptide 200 - Rep C	1.0001	2.0203	1.7417	1.7647
HCT116 ectoAromtoE peptide 200 - Rep C	1.00117	1.60465	1.90691	1.44306
avg. and st dev fold induction relative to empty traffo	cDNA	HCT116 empty - Rep B	HCT116 ecto peptide 400 - Rep B	HCT116 ectoYtoE peptide 200 - Rep B	HCT116 ectoAromtoE peptide 200 - Rep B	HCT116 empty - Rep C	HCT116 ecto peptide 400 - Rep C	HCT116 ectoYtoE peptide 200 - Rep C	HCT116 ectoAromtoE peptide 200 - Rep C
avg.	ACT_B	1	1.00696	1.00381	1.00632	1	1.01001	1.0001	1.00117
avg.	BiP	1	2.13326	2.16269	2.47634	1	2.57597	2.0203	1.60465
avg.	DR5 total	1	2.07129	1.82077	2.49693	1	2.11581	1.7417	1.90691
avg.	CHOP (VB_255 + VB_256)	1	2.15004	2.22564	2.09456	1	2.20761	1.7647	1.44306
