# Supplementary material for: Misfolded proteins bind and activate death receptor 5 to trigger apoptosis during unresolved endoplasmic reticulum stress
Source: eLife. 2020 Jan 6;9:e52291. doi: 10.7554/eLife.52291 (PMC7041945; doi:10.7554/eLife.52291)
Supplement: Figure 4—source data 4. — This zip archive contains FCS files from n = 3 biological replicates of HCT116 transfected with the conditions outlined in Figure 4H. The excel file contains the quantification of annexin V staining exported frow FlowJo. [file elife-52291-fig4-data4.zip]

Archive with 61 entries (52 files):
- Figure 4 - Source Data 4/
- Figure 4 - Source Data 4/Rep 3/
- Figure 4 - Source Data 4/Rep 3/HCT116_ectoYtoE_peptide-GFP_Rep3
- __MACOSX/
- __MACOSX/Figure 4 - Source Data 4/
- __MACOSX/Figure 4 - Source Data 4/Rep 3/
- __MACOSX/Figure 4 - Source Data 4/Rep 3/._HCT116_ectoYtoE_peptide-GFP_Rep3
- Figure 4 - Source Data 4/Rep 3/HCT116_empty_Rep3
- __MACOSX/Figure 4 - Source Data 4/Rep 3/._HCT116_empty_Rep3
- Figure 4 - Source Data 4/Rep 3/HCT116_ecto peptide-GFP_Rep3_unstained
- __MACOSX/Figure 4 - Source Data 4/Rep 3/._HCT116_ecto peptide-GFP_Rep3_unstained
- Figure 4 - Source Data 4/Rep 3/HCT116_empty_Rep3_unstained
- __MACOSX/Figure 4 - Source Data 4/Rep 3/._HCT116_empty_Rep3_unstained
- Figure 4 - Source Data 4/Rep 3/HCT116_ectoAromToE peptide-GFP_Rep3_unstained
- __MACOSX/Figure 4 - Source Data 4/Rep 3/._HCT116_ectoAromToE peptide-GFP_Rep3_unstained
- Figure 4 - Source Data 4/Rep 3/HCT116_ectoYtoE_peptide-GFP_Rep3_unstained
- __MACOSX/Figure 4 - Source Data 4/Rep 3/._HCT116_ectoYtoE_peptide-GFP_Rep3_unstained
- Figure 4 - Source Data 4/Rep 3/HCT116_ecto peptide-GFP_Rep3
- __MACOSX/Figure 4 - Source Data 4/Rep 3/._HCT116_ecto peptide-GFP_Rep3
- Figure 4 - Source Data 4/Rep 3/HCT116_ecto peptide-GFP_zVAD_Rep3
- __MACOSX/Figure 4 - Source Data 4/Rep 3/._HCT116_ecto peptide-GFP_zVAD_Rep3
- Figure 4 - Source Data 4/Rep 3/HCT116_ecto peptide-GFP_zVAD_Rep3_unstained
- __MACOSX/Figure 4 - Source Data 4/Rep 3/._HCT116_ecto peptide-GFP_zVAD_Rep3_unstained
- Figure 4 - Source Data 4/Rep 3/HCT116_ectoAromToE peptide-GFP_Rep3
- __MACOSX/Figure 4 - Source Data 4/Rep 3/._HCT116_ectoAromToE peptide-GFP_Rep3
- __MACOSX/Figure 4 - Source Data 4/._Rep 3
- Figure 4 - Source Data 4/Rep 2/
- Figure 4 - Source Data 4/Rep 2/HCT116_empty_Rep2
- __MACOSX/Figure 4 - Source Data 4/Rep 2/
- __MACOSX/Figure 4 - Source Data 4/Rep 2/._HCT116_empty_Rep2
- Figure 4 - Source Data 4/Rep 2/HCT116_ectoYtoE_peptide-GFP_Rep2
- __MACOSX/Figure 4 - Source Data 4/Rep 2/._HCT116_ectoYtoE_peptide-GFP_Rep2
- Figure 4 - Source Data 4/Rep 2/HCT116_ecto peptide-GFP_zVAD_Rep2
- __MACOSX/Figure 4 - Source Data 4/Rep 2/._HCT116_ecto peptide-GFP_zVAD_Rep2
- Figure 4 - Source Data 4/Rep 2/HCT116_ecto peptide-GFP_Rep2
- __MACOSX/Figure 4 - Source Data 4/Rep 2/._HCT116_ecto peptide-GFP_Rep2
- Figure 4 - Source Data 4/Rep 2/HCT116_ectoAromToE peptide-GFP_Rep2
- __MACOSX/Figure 4 - Source Data 4/Rep 2/._HCT116_ectoAromToE peptide-GFP_Rep2
- __MACOSX/Figure 4 - Source Data 4/._Rep 2
- Figure 4 - Source Data 4/Source Data Fig 4H Annexin V MPZ-ecto peptides.xlsx
- __MACOSX/Figure 4 - Source Data 4/._Source Data Fig 4H Annexin V MPZ-ecto peptides.xlsx
- Figure 4 - Source Data 4/Rep 1/
- Figure 4 - Source Data 4/Rep 1/HCT116_ectoYtoE_peptide-GFP_Rep1_unstained
- __MACOSX/Figure 4 - Source Data 4/Rep 1/
- __MACOSX/Figure 4 - Source Data 4/Rep 1/._HCT116_ectoYtoE_peptide-GFP_Rep1_unstained
- Figure 4 - Source Data 4/Rep 1/HCT116_ecto peptide-GFP_Rep1
- __MACOSX/Figure 4 - Source Data 4/Rep 1/._HCT116_ecto peptide-GFP_Rep1
- Figure 4 - Source Data 4/Rep 1/HCT116_ectoAromToE peptide-GFP_Rep1
- __MACOSX/Figure 4 - Source Data 4/Rep 1/._HCT116_ectoAromToE peptide-GFP_Rep1
- Figure 4 - Source Data 4/Rep 1/HCT116_empty_Rep1
- __MACOSX/Figure 4 - Source Data 4/Rep 1/._HCT116_empty_Rep1
- Figure 4 - Source Data 4/Rep 1/HCT116_ectoYtoE_peptide-GFP_Rep1
- __MACOSX/Figure 4 - Source Data 4/Rep 1/._HCT116_ectoYtoE_peptide-GFP_Rep1
- Figure 4 - Source Data 4/Rep 1/HCT116_ecto peptide-GFP_Rep1_unstained
- __MACOSX/Figure 4 - Source Data 4/Rep 1/._HCT116_ecto peptide-GFP_Rep1_unstained
- Figure 4 - Source Data 4/Rep 1/HCT116_empty_Rep1_unstained
- __MACOSX/Figure 4 - Source Data 4/Rep 1/._HCT116_empty_Rep1_unstained
- Figure 4 - Source Data 4/Rep 1/HCT116_ectoAromToE peptide-GFP_Rep1_unstained
- __MACOSX/Figure 4 - Source Data 4/Rep 1/._HCT116_ectoAromToE peptide-GFP_Rep1_unstained
- __MACOSX/Figure 4 - Source Data 4/._Rep 1
- __MACOSX/._Figure 4 - Source Data 4
